# Supplementary material for: Transcriptome Analysis of Pseudomonas aeruginosa Biofilm Infection in an Ex Vivo Pig Model of the Cystic Fibrosis Lung
Source: Appl Environ Microbiol. 2022 Feb 8;88(3):e01789-21. doi: 10.1128/aem.01789-21 (PMC8824274; doi:10.1128/aem.01789-21)
Supplement: Supplemental file 2 — Data Supplement. Download aem.01789-21-s0002.xls, XLS file, 0.5 MB [file aem.01789-21-s0002.xls]

## Sheet: 24h_Lung
Significant DEGs in the lung tissue-associated biofilm compared with in vitro SCFM at 24 h
Locus Tag	baseMean	log2FoldChange	lfcSE	stat	pvalue	padj
PA14_00640	744.711	-1.57534	0.23789	-4.20161	2.65025e-05	0.000251666
PA14_00460	901.623	1.99301	0.217566	6.56539	5.18961e-11	9.71341e-10
PA14_00850	134.282	-1.76214	0.237574	-5.03948	4.6681e-07	5.69664e-06
PA14_00860	94.2888	-2.03071	0.207549	-7.04002	1.92214e-12	4.1594e-11
PA14_00875	563.188	-2.12159	0.222058	-6.99401	2.67148e-12	5.69622e-11
PA14_00890	103.441	-2.34186	0.26585	-6.68814	2.26019e-11	4.45985e-10
PA14_00900	124.93	-2.14379	0.221439	-7.11858	1.09046e-12	2.41352e-11
PA14_00910	627.062	-2.45801	0.220425	-8.57741	9.70317e-18	3.46516e-16
PA14_00925	277.404	-2.32012	0.240696	-7.29189	3.05636e-13	7.08807e-12
PA14_00940	236.502	-1.92835	0.212796	-6.38992	1.65973e-10	2.91882e-09
PA14_01010	249.552	-1.68798	0.28623	-3.94456	7.9946e-05	0.000705099
PA14_01020	781.8	-2.12282	0.219756	-7.06741	1.57855e-12	3.42863e-11
PA14_01030	552.398	-2.20609	0.267862	-6.12412	9.11851e-10	1.52088e-08
PA14_01040	274.027	-2.32715	0.247632	-7.12369	1.05078e-12	2.33458e-11
PA14_01060	73.9366	-2.13784	0.305049	-5.19078	2.09413e-07	2.66562e-06
PA14_01070	263.743	-2.54434	0.22755	-8.69113	3.58864e-18	1.34771e-16
PA14_01080	121.626	-2.24346	0.209505	-7.99478	1.29804e-15	3.79693e-14
PA14_01100	670.59	-1.7791	0.214059	-5.65389	1.56854e-08	2.30567e-07
PA14_01200	200.533	-1.68334	0.245472	-4.56669	4.95496e-06	5.20629e-05
PA14_01220	207.281	-2.44014	0.205727	-9.09122	9.79361e-20	4.13106e-18
PA14_01230	212.448	-2.17938	0.15991	-10.0423	9.92976e-24	6.02095e-22
PA14_01240	878.674	-1.93067	0.188673	-7.18227	6.85658e-13	1.54101e-11
PA14_01340	241.316	-3.01021	0.272773	-8.97378	2.86519e-19	1.16631e-17
PA14_01350	152.06	-3.69993	0.248695	-12.5807	2.69587e-36	3.56651e-34
PA14_01360	224.356	-2.59312	0.200627	-10.0901	6.1136e-24	3.82659e-22
PA14_01380	207.434	-1.88643	0.213805	-6.16692	6.96321e-10	1.17828e-08
PA14_01640	477.082	1.54882	0.229507	4.29914	1.7146e-05	0.000165792
PA14_01690	219.59	-1.54134	0.186735	-5.19699	2.02545e-07	2.58556e-06
PA14_01710	25184.1	-2.48047	0.242394	-7.8504	4.14704e-15	1.16057e-13
PA14_01720	10569.1	-3.31175	0.295227	-9.26909	1.8774e-20	8.60502e-19
PA14_02250	1649.09	1.55531	0.184955	5.33494	9.5574e-08	1.27893e-06
PA14_02700	50.7122	-1.53556	0.256026	-3.79778	0.000145995	0.00124064
PA14_03080	378.109	-2.47561	0.218958	-8.6843	3.81092e-18	1.42201e-16
PA14_03090	2043.91	-2.81179	0.264712	-8.45307	2.83731e-17	9.77275e-16
PA14_03590	210.308	-1.73095	0.258268	-4.50541	6.62458e-06	6.8152e-05
PA14_05110	1319.77	1.77132	0.178818	6.70605	1.99965e-11	3.95917e-10
PA14_05630	225.849	-2.87574	0.277063	-8.36707	5.90676e-17	1.97605e-15
PA14_05640	348.58	-2.21828	0.197931	-8.33613	7.67618e-17	2.49626e-15
PA14_05650	172.153	-2.00045	0.190955	-7.48983	6.8962e-14	1.73029e-12
PA14_05740	107.852	-1.92433	0.271272	-5.03322	4.82309e-07	5.87348e-06
PA14_05750	167.148	-1.80686	0.19277	-6.41544	1.40413e-10	2.50972e-09
PA14_05840	7527.12	1.70139	0.26384	4.40743	1.04606e-05	0.000104265
PA14_05860	1077.89	-2.26785	0.25579	-6.61507	3.71374e-11	7.08777e-10
PA14_05870	531.135	-1.81588	0.197514	-6.30704	2.84426e-10	4.9129e-09
PA14_05990	1286.2	2.04934	0.200517	7.35885	1.85498e-13	4.44356e-12
PA14_06080	682.16	2.95972	0.328589	7.29762	2.92897e-13	6.84721e-12
PA14_06090	171.751	3.25654	0.328737	8.13983	3.95819e-16	1.23874e-14
PA14_06120	493.39	1.57471	0.257858	3.92918	8.52351e-05	0.000746372
PA14_06170	1159.07	-1.78577	0.263962	-4.60618	4.10133e-06	4.3486e-05
PA14_06180	1124.82	-2.09406	0.337484	-4.51819	6.23697e-06	6.44857e-05
PA14_06190	258.604	-1.52476	0.229597	-4.16076	3.17187e-05	0.000299246
PA14_06230	759.902	-1.7378	0.197436	-5.92258	3.16923e-09	4.99089e-08
PA14_06280	208.835	-1.63312	0.155454	-6.82639	8.7076e-12	1.78475e-10
PA14_06290	4577.96	-2.13373	0.194938	-8.03404	9.43134e-16	2.82989e-14
PA14_06430	26.0193	-1.86283	0.324789	-4.02105	5.79403e-05	0.000520479
PA14_06870	1159	2.49004	0.245384	7.86112	3.80713e-15	1.07188e-13
PA14_06920	502.43	1.77076	0.359123	3.44677	0.000567321	0.00428165
PA14_06960	3511.94	1.7873	0.403505	3.28381	0.00102415	0.00727906
PA14_07355	195.276	-1.61023	0.174645	-5.93607	2.9194e-09	4.64312e-08
PA14_07360	374.011	-1.52789	0.157157	-6.06787	1.29615e-09	2.11935e-08
PA14_07480	8419.92	3.29205	0.277192	9.79014	1.24128e-22	6.45131e-21
PA14_07500	2401.74	1.78231	0.181722	6.65256	2.88039e-11	5.60583e-10
PA14_07530	6660.22	1.52231	0.315223	3.05766	0.00223074	0.0147558
PA14_08750	14211.5	1.50157	0.203266	4.5764	4.73035e-06	4.97927e-05
PA14_08760	60508.5	1.77846	0.226885	5.33556	9.52492e-08	1.27752e-06
PA14_08780	73470	2.33688	0.215491	8.20351	2.33469e-16	7.38599e-15
PA14_08920	13912.8	1.52553	0.269428	3.56366	0.000365721	0.00286909
PA14_08930	2919.49	1.90743	0.28734	4.6881	2.75756e-06	3.01724e-05
PA14_08940	3012.22	1.70547	0.29249	3.93211	8.4202e-05	0.000739276
PA14_08950	13294	2.04551	0.307764	4.83265	1.34728e-06	1.54685e-05
PA14_08960	2884.93	2.18045	0.330582	4.94448	7.63482e-07	9.10703e-06
PA14_08970	12049.5	2.35761	0.247358	7.24762	4.24148e-13	9.79749e-12
PA14_08980	8359.45	2.29455	0.227235	7.60812	2.78107e-14	7.22705e-13
PA14_09070	7356.59	1.50625	0.336677	2.80908	0.00496835	0.0299387
PA14_09150	16320	-3.32367	0.198416	-13.8429	1.40385e-43	2.55368e-41
PA14_09160	1171.84	-2.25345	0.248063	-6.79434	1.08809e-11	2.21461e-10
PA14_09260	1855.22	-1.53328	0.235729	-4.06854	4.7308e-05	0.00043163
PA14_09410	1810.58	-3.90113	0.267202	-12.4771	9.94925e-36	1.23223e-33
PA14_09420	3652.76	-5.48233	0.322189	-15.2555	1.51291e-52	4.40332e-50
PA14_09440	8935.36	-5.81735	0.34527	-15.2071	3.17418e-52	8.03343e-50
PA14_09450	3223.34	-6.08556	0.351636	-15.6817	2.01821e-55	8.39144e-53
PA14_09460	2381.92	-4.81745	0.340355	-12.4794	9.67182e-36	1.22391e-33
PA14_09470	371.826	-4.49695	0.401481	-9.77824	1.39621e-22	7.19233e-21
PA14_09480	155.356	-3.68019	0.351822	-8.8869	6.28353e-19	2.47138e-17
PA14_09490	2391.39	-3.25984	0.190465	-14.1243	2.69148e-45	5.22238e-43
PA14_09500	3925.38	-2.76577	0.221565	-9.92139	3.36057e-23	1.89921e-21
PA14_09520	5965.06	-1.96636	0.236878	-5.92242	3.17236e-09	4.99089e-08
PA14_09950	206.097	-2.38261	0.196225	-9.24523	2.34745e-20	1.05926e-18
PA14_10170	1798.59	-2.78982	0.330504	-6.67504	2.47165e-11	4.86064e-10
PA14_10200	7061.04	-3.52422	0.288642	-10.1637	2.878e-24	1.86753e-22
PA14_10210	2334.4	-2.49647	0.287271	-6.65006	2.92982e-11	5.66594e-10
PA14_10360	14918.3	1.9522	0.512058	2.88741	0.00388433	0.0241567
PA14_10410	5.84996	-2.00134	0.533162	-2.82561	0.0047191	0.0285847
PA14_10470	784.583	2.05628	0.244141	6.10673	1.01692e-09	1.68167e-08
PA14_10600	484.793	1.80095	0.331098	3.73874	0.000184945	0.00154837
PA14_11130	541.074	-1.71635	0.201175	-5.71336	1.10766e-08	1.64903e-07
PA14_11140	922.409	-1.76552	0.293788	-4.11443	3.88135e-05	0.00036034
PA14_11330	678.399	1.84724	0.294417	4.39058	1.1305e-05	0.000111915
PA14_11340	5089.5	1.98108	0.242595	5.86697	4.43826e-09	6.87103e-08
PA14_11480	795.958	1.59327	0.143343	7.09052	1.33611e-12	2.9349e-11
PA14_11490	686.983	1.72743	0.124644	9.22978	2.71198e-20	1.21434e-18
PA14_11660	228.252	1.86242	0.197711	6.50354	7.84535e-11	1.44062e-09
PA14_11670	132.788	2.27991	0.230839	7.37189	1.68226e-13	4.06325e-12
PA14_11760	390.36	-1.73955	0.171584	-6.8007	1.04114e-11	2.12647e-10
PA14_11790	164.565	-2.18321	0.25301	-6.39955	1.5584e-10	2.75728e-09
PA14_11810	1150.32	-2.66971	0.285088	-7.38206	1.55859e-13	3.78024e-12
PA14_12440	734.575	-2.38008	0.146045	-12.3613	4.23007e-35	5.02515e-33
PA14_12450	1806.15	-3.03602	0.228093	-10.8165	2.87528e-27	2.32458e-25
PA14_12470	342.431	-2.53048	0.21028	-9.33176	1.04131e-20	4.84915e-19
PA14_12750	890.828	1.87458	0.157215	8.2787	1.24529e-16	4.00487e-15
PA14_12920	173.922	1.54118	0.297783	3.25472	0.00113504	0.00799889
PA14_12990	1294.23	1.71087	0.308375	3.72962	0.000191772	0.00159472
PA14_13010	236.941	1.62727	0.352237	3.05919	0.00221937	0.0146974
PA14_13140	879.918	-2.77129	0.324846	-6.76682	1.31641e-11	2.6515e-10
PA14_13170	5478.48	2.55648	0.207408	9.63059	5.9388e-22	2.90502e-20
PA14_13360	563.248	-1.69162	0.240441	-4.67019	3.0092e-06	3.28025e-05
PA14_13940	1999.89	2.29166	0.273895	6.32614	2.51373e-10	4.35488e-09
PA14_14000	524.908	1.54854	0.31962	3.14643	0.00165277	0.0113298
PA14_14010	715.358	2.07172	0.311639	4.91182	9.02327e-07	1.06325e-05
PA14_14780	9808.78	1.5061	0.194604	4.79477	1.62861e-06	1.84438e-05
PA14_14800	1427.23	1.82036	0.257402	4.88294	1.04516e-06	1.21922e-05
PA14_14810	1130.37	1.56738	0.245389	4.07921	4.51883e-05	0.000413586
PA14_14910	7089.02	1.81228	0.153011	8.08481	6.22597e-16	1.90744e-14
PA14_14930	3908.79	1.61048	0.148431	6.97	3.16942e-12	6.73327e-11
PA14_15070	1406.28	-2.98688	0.221108	-10.9125	1.00445e-27	8.35273e-26
PA14_15080	702.32	-2.34199	0.186569	-9.47312	2.71601e-21	1.29589e-19
PA14_15120	633.844	-2.79588	0.183547	-12.1184	8.43486e-34	9.81987e-32
PA14_15130	585.247	-3.30915	0.219048	-12.4993	7.53379e-36	9.74537e-34
PA14_15140	466.908	-2.83245	0.255082	-8.90098	5.53539e-19	2.19194e-17
PA14_16110	260.672	-2.01851	0.28539	-5.12388	2.99315e-07	3.71495e-06
PA14_16250	16727.4	-3.34711	0.568414	-4.97068	6.6717e-07	8.02396e-06
PA14_16260	2408.08	-1.59719	0.230306	-4.45018	8.57989e-06	8.70096e-05
PA14_16300	202.926	-1.52415	0.282034	-3.37452	0.000739447	0.00542789
PA14_17230	1915.99	1.86802	0.218504	5.93639	2.91359e-09	4.64312e-08
PA14_17700	1437.54	-4.14431	0.357445	-9.99767	1.56025e-23	9.17398e-22
PA14_17710	535.273	-3.76429	0.313767	-10.1847	2.32108e-24	1.55299e-22
PA14_17720	1225.38	-1.7118	0.228733	-5.00569	5.56611e-07	6.73604e-06
PA14_17930	3095.13	2.82399	0.316246	7.21928	5.2263e-13	1.18837e-11
PA14_17960	3101.12	2.70686	0.166875	12.7951	1.74517e-37	2.36248e-35
PA14_17980	1719.5	2.31084	0.242159	7.23238	4.74594e-13	1.08764e-11
PA14_17990	467.905	2.39413	0.16022	11.3395	8.35822e-30	7.97593e-28
PA14_18010	887.305	2.27356	0.165877	10.239	1.32554e-24	9.18565e-23
PA14_18070	555.3	3.24517	0.372043	7.34141	2.11359e-13	5.02173e-12
PA14_18140	248.335	-2.10695	0.306472	-5.01728	5.24077e-07	6.36879e-06
PA14_18150	593.38	-1.9024	0.169222	-7.86097	3.81171e-15	1.07188e-13
PA14_18160	1125.57	-2.06424	0.197954	-7.54835	4.40792e-14	1.13033e-12
PA14_18180	632.077	-3.12881	0.242835	-10.5551	4.80983e-26	3.6361e-24
PA14_18300	198.896	2.0299	0.295503	4.91874	8.71032e-07	1.03054e-05
PA14_18310	30.687	2.61016	0.439494	4.53011	5.89543e-06	6.12809e-05
PA14_18320	34.6786	2.95505	0.32668	7.07109	1.53716e-12	3.35124e-11
PA14_18330	122.817	2.00526	0.357145	3.99906	6.35958e-05	0.00056865
PA14_18340	77.5465	1.99487	0.326244	4.34128	1.41655e-05	0.000138817
PA14_18350	302.963	2.33809	0.267117	6.59034	4.38821e-11	8.32045e-10
PA14_18360	105.891	1.66824	0.299918	3.63365	0.000279438	0.00226547
PA14_18370	119.875	2.05726	0.341326	4.33003	1.49091e-05	0.000145808
PA14_18580	100.857	-1.6632	0.31734	-3.51782	0.000435104	0.00335907
PA14_18660	1242.6	1.59445	0.252343	4.05135	5.09224e-05	0.000461712
PA14_18670	2819.29	3.45645	0.28194	10.2613	1.05231e-24	7.38015e-23
PA14_18820	156.199	1.96523	0.27369	5.1456	2.66668e-07	3.33106e-06
PA14_19110	2550.42	-1.79055	0.31967	-3.86634	0.000110483	0.000955603
PA14_19170	815.543	-1.55385	0.164727	-5.96819	2.39894e-09	3.84689e-08
PA14_19470	1908.31	1.84352	0.282724	4.53818	5.67429e-06	5.91937e-05
PA14_19530	81.3223	2.05668	0.469811	3.16821	0.00153381	0.0105411
PA14_19900	700.778	-2.44913	0.277698	-6.77423	1.25074e-11	2.52798e-10
PA14_19910	615.307	-2.9527	0.301793	-7.91186	2.53577e-15	7.34363e-14
PA14_19920	533.41	-2.85132	0.259492	-8.81173	1.23226e-18	4.75032e-17
PA14_19930	167.765	-1.67595	0.210118	-5.28403	1.26374e-07	1.6568e-06
PA14_20040	211.376	2.16488	0.311541	5.19009	2.1019e-07	2.66562e-06
PA14_20170	183.102	1.64296	0.281607	3.82096	0.000132933	0.00113461
PA14_20180	159.759	1.62771	0.295706	3.6154	0.000299879	0.00241438
PA14_20240	99.0998	-1.66458	0.296164	-3.77286	0.000161389	0.00136349
PA14_20250	109.323	-2.91757	0.247265	-9.5187	1.75355e-21	8.43588e-20
PA14_20480	270.601	1.58102	0.303818	3.39191	0.000694081	0.00512721
PA14_20600	419.868	-2.49789	0.279848	-6.93298	4.12058e-12	8.72215e-11
PA14_20610	1234.87	-3.42643	0.34405	-8.35821	6.36776e-17	2.10606e-15
PA14_20920	512.872	-2.73804	0.29504	-7.36877	1.72206e-13	4.1422e-12
PA14_20940	426.705	-2.76336	0.327151	-6.73182	1.67553e-11	3.34017e-10
PA14_20950	780.322	-3.24649	0.276506	-9.67854	3.71976e-22	1.83497e-20
PA14_20960	347.622	-3.39027	0.225831	-12.4666	1.13548e-35	1.377e-33
PA14_20970	922.167	-3.32347	0.261723	-10.5119	7.61821e-26	5.68534e-24
PA14_20980	811.974	-3.20304	0.325132	-8.10738	5.17221e-16	1.60146e-14
PA14_21000	844.054	-3.20817	0.271243	-9.72674	2.31914e-22	1.17389e-20
PA14_21010	609.916	-3.2181	0.302339	-8.76874	1.80675e-18	6.87392e-17
PA14_21020	3050.41	-2.53371	0.248557	-7.91008	2.57227e-15	7.41246e-14
PA14_21090	143.203	-2.2011	0.345254	-4.77326	1.81269e-06	2.04094e-05
PA14_21120	92.2277	-1.50145	0.307504	-3.07347	0.00211586	0.0140759
PA14_21520	805.798	-1.51388	0.197295	-4.77714	1.77804e-06	2.00581e-05
PA14_21530	1413.04	-3.03258	0.265005	-9.2669	1.91628e-20	8.71458e-19
PA14_21670	80.3982	-1.53184	0.31638	-3.08375	0.0020441	0.0136297
PA14_22080	2746.88	-2.35477	0.291714	-6.13673	8.42368e-10	1.41309e-08
PA14_22320	808.418	-3.59548	0.305777	-9.8893	4.63264e-23	2.59294e-21
PA14_22340	234.878	-2.91895	0.533555	-4.44937	8.61226e-06	8.71861e-05
PA14_22350	613.59	-3.37944	0.379628	-7.41136	1.25008e-13	3.08335e-12
PA14_22370	780.049	-3.32995	0.232421	-11.8818	1.47099e-32	1.64666e-30
PA14_22380	197.468	-3.97884	0.24243	-14.0552	7.15396e-45	1.34333e-42
PA14_22400	200.994	-3.11066	0.255307	-9.95706	2.34908e-23	1.35386e-21
PA14_22740	268.574	1.72791	0.230987	4.99999	5.73347e-07	6.92417e-06
PA14_22910	2354.89	1.71285	0.243137	4.71274	2.44409e-06	2.68942e-05
PA14_23070	3152.2	3.44183	0.258436	11.1258	9.39568e-29	8.16302e-27
PA14_23080	948.571	3.00522	0.246681	9.88203	4.98113e-23	2.76144e-21
PA14_23090	927.489	2.01466	0.282804	5.14077	2.73619e-07	3.41057e-06
PA14_23410	1585.55	2.0596	0.414887	3.69106	0.000223322	0.00183609
PA14_23420	12364.1	1.96813	0.363058	3.92909	8.52667e-05	0.000746372
PA14_23430	6891.89	2.2584	0.362577	4.71864	2.37421e-06	2.62743e-05
PA14_23440	4679.31	2.22867	0.370691	4.54743	5.43059e-06	5.67531e-05
PA14_23450	3636.12	2.05908	0.35175	4.29982	1.70938e-05	0.000165562
PA14_23460	5552.09	2.0673	0.532007	2.92453	0.00344977	0.0217328
PA14_23690	2586.46	3.16613	0.170236	15.2275	2.32154e-52	6.43508e-50
PA14_23770	439.942	1.69099	0.142483	7.82466	5.09027e-15	1.41097e-13
PA14_24170	2847.35	2.81672	0.206073	10.8844	1.36762e-27	1.12125e-25
PA14_24490	1680.96	1.79088	0.251788	4.80777	1.52627e-06	1.74204e-05
PA14_24500	255.455	1.98788	0.310105	4.54995	5.36591e-06	5.6178e-05
PA14_24510	698.865	2.1427	0.316561	4.94332	7.68035e-07	9.14261e-06
PA14_24530	453.682	2.08434	0.242816	6.19818	5.71211e-10	9.69393e-09
PA14_24550	861.992	2.22939	0.257135	6.41529	1.40555e-10	2.50972e-09
PA14_24560	397.264	1.65702	0.20362	5.29613	1.18286e-07	1.56606e-06
PA14_24580	400.993	-1.73946	0.209414	-5.58831	2.2929e-08	3.30371e-07
PA14_24650	4275.39	-3.48546	0.34395	-8.506	1.80031e-17	6.31301e-16
PA14_24790	685.212	-2.55844	0.311605	-6.39303	1.62629e-10	2.86867e-09
PA14_24860	1828.99	-3.58214	0.263162	-11.4642	1.99699e-30	2.00422e-28
PA14_25800	1339.56	-2.22805	0.224757	-7.40948	1.26793e-13	3.11418e-12
PA14_26060	179.999	-1.7059	0.241943	-4.71425	2.42606e-06	2.67464e-05
PA14_26110	1472.41	-1.81664	0.261553	-4.7608	1.92825e-06	2.15827e-05
PA14_26130	5616.45	-2.80717	0.278034	-8.02438	1.02042e-15	3.01516e-14
PA14_26140	2918.26	-3.10129	0.156062	-16.165	8.90517e-59	4.31975e-56
PA14_26670	266.476	-1.6148	0.160355	-6.496	8.24863e-11	1.50991e-09
PA14_26690	117.336	-1.51537	0.199473	-4.74751	2.05939e-06	2.29211e-05
PA14_26700	211.889	-1.9627	0.173158	-8.03018	9.73294e-16	2.90541e-14
PA14_26990	443.686	-2.14141	0.270428	-5.80883	6.29098e-09	9.5613e-08
PA14_27290	29.3936	-2.14031	0.289797	-5.45027	5.02932e-08	7.00375e-07
PA14_27400	155.073	1.66119	0.193955	5.59192	2.24577e-08	3.24383e-07
PA14_27530	838.517	1.96982	0.22026	6.37845	1.7889e-10	3.13651e-09
PA14_27680	41.6951	-1.50373	0.25201	-3.74608	0.000179618	0.00150874
PA14_27740	393.387	-2.03264	0.181737	-8.03895	9.06126e-16	2.73293e-14
PA14_28010	253.668	1.78669	0.233466	5.18748	2.13161e-07	2.69741e-06
PA14_28410	494.735	-1.83674	0.361421	-3.54181	0.000397396	0.00310086
PA14_28760	512.02	1.89235	0.254135	5.16958	2.34622e-07	2.95614e-06
PA14_28770	1054.5	1.60835	0.37442	2.81448	0.00488566	0.0294709
PA14_28970	417.439	-2.12977	0.278366	-5.59458	2.21153e-08	3.20231e-07
PA14_29020	202.584	-1.57868	0.237779	-4.25631	2.0783e-05	0.000199963
PA14_29190	83.816	-1.7105	0.211238	-5.41462	6.14175e-08	8.43186e-07
PA14_29200	281.778	-1.70546	0.14604	-7.75017	9.1768e-15	2.48457e-13
PA14_29230	230.599	-1.52877	0.197947	-4.83515	1.33043e-06	1.53091e-05
PA14_29340	85.9887	1.72165	0.360271	3.2157	0.00130125	0.00904969
PA14_29470	314.873	-1.51188	0.208792	-4.50403	6.66755e-06	6.83307e-05
PA14_30050	8662.06	-2.29964	0.263942	-6.607	3.92194e-11	7.46065e-10
PA14_30770	369.19	-3.06557	0.218281	-11.4406	2.62188e-30	2.54366e-28
PA14_31290	319.254	-3.94371	0.532745	-6.41209	1.43534e-10	2.54728e-09
PA14_31350	560.754	-2.18514	0.367252	-4.45271	8.47928e-06	8.61394e-05
PA14_31360	251.348	-1.64664	0.320965	-3.40489	0.000661915	0.00492083
PA14_31370	404.362	-1.58272	0.273032	-3.74096	0.00018332	0.00153762
PA14_31510	574.87	-1.67226	0.283946	-3.84294	0.000121567	0.00104681
PA14_31530	1041.08	-2.54546	0.233638	-8.40857	4.15041e-17	1.41284e-15
PA14_31540	1089.39	-2.0371	0.194204	-7.51434	5.72003e-14	1.44767e-12
PA14_31900	962.345	1.55384	0.0992505	9.82661	8.64824e-23	4.61848e-21
PA14_31920	545.815	1.68288	0.148941	7.43593	1.03836e-13	2.57205e-12
PA14_32310	685.932	-2.19695	0.269268	-6.00933	1.86291e-09	3.01222e-08
PA14_32360	394.703	-2.23878	0.192234	-8.65433	4.95815e-18	1.81518e-16
PA14_32480	442.641	-2.45329	0.250296	-7.50056	6.35475e-14	1.60134e-12
PA14_32490	626.222	-2.37293	0.270645	-6.64885	2.95393e-11	5.69364e-10
PA14_32985	263.512	1.85825	0.379871	3.57443	0.000350988	0.00277595
PA14_33260	1151.21	-2.0312	0.264764	-5.53568	3.10025e-08	4.4016e-07
PA14_33270	414.446	-1.66172	0.285917	-3.84427	0.00012091	0.00104346
PA14_33570	541.354	-1.69032	0.274395	-4.09681	4.18877e-05	0.000385805
PA14_33580	558.552	-1.76185	0.258355	-4.61665	3.89978e-06	4.15762e-05
PA14_33590	788.497	-1.83946	0.234855	-5.40667	6.42058e-08	8.79392e-07
PA14_33810	2018.73	-1.69795	0.30266	-3.73283	0.00018934	0.00157901
PA14_33960	258.394	-1.88622	0.194977	-6.75283	1.44989e-11	2.90027e-10
PA14_33970	275.525	-2.57847	0.185819	-10.8004	3.42613e-27	2.73199e-25
PA14_33980	137.813	-2.21416	0.262437	-6.29248	3.12442e-10	5.38084e-09
PA14_33990	539.281	-3.32531	0.281527	-9.82202	9.05149e-23	4.78988e-21
PA14_34000	198.712	-3.48023	0.312271	-9.35809	8.11947e-21	3.81157e-19
PA14_34010	317.465	-3.33937	0.311307	-8.93337	4.13214e-19	1.65884e-17
PA14_34020	85.1603	-2.82552	0.308683	-7.34954	1.98883e-13	4.74466e-12
PA14_34030	124.588	-1.86434	0.296825	-4.40645	1.05078e-05	0.000104557
PA14_34050	429.467	-1.67857	0.312521	-3.59843	0.000320139	0.00256331
PA14_34130	611.367	-2.13843	0.243397	-6.46736	9.97312e-11	1.81417e-09
PA14_34140	308.583	-2.87123	0.25212	-9.13985	6.25386e-20	2.67674e-18
PA14_34490	962.706	1.58085	0.334447	3.12011	0.00180783	0.0122223
PA14_34640	626.028	1.62772	0.344701	3.12044	0.00180578	0.0122223
PA14_34800	571.098	-2.52092	0.216627	-9.0238	1.81668e-19	7.44709e-18
PA14_34810	2441.11	-3.018	0.248198	-9.87586	5.29759e-23	2.90918e-21
PA14_34820	482.106	-3.76753	0.390699	-8.21081	2.19695e-16	6.98823e-15
PA14_34830	516.336	-4.21191	0.376908	-9.68747	3.40855e-22	1.69583e-20
PA14_34840	8332.78	-4.57287	0.407566	-9.85124	6.77053e-23	3.64919e-21
PA14_34850	562.62	-2.96194	0.131723	-18.1136	2.48904e-73	2.06981e-70
PA14_34870	3026.77	-2.11633	0.528817	-3.00546	0.00265177	0.0172469
PA14_34880	301.702	-1.55146	0.279144	-3.54877	0.00038704	0.00302817
PA14_34900	329.962	-1.55013	0.258366	-3.80298	0.000142964	0.00121666
PA14_35230	294.856	1.69391	0.24528	4.60653	4.09441e-06	4.3486e-05
PA14_35240	1402.75	3.2014	0.254633	10.3982	2.52771e-25	1.81652e-23
PA14_35490	5269.84	-2.51164	0.166518	-11.6348	2.74308e-31	2.85134e-29
PA14_35500	3568.8	-2.08332	0.200553	-7.5283	5.14056e-14	1.30669e-12
PA14_35520	2439.81	-1.84517	0.223269	-5.6877	1.28763e-08	1.9072e-07
PA14_35550	65.8729	-1.90623	0.280773	-4.77161	1.82759e-06	2.05374e-05
PA14_36310	2855.94	-1.98413	0.511197	-2.87239	0.00407382	0.0250929
PA14_36320	2433.26	-1.89732	0.510223	-2.71915	0.00654501	0.0380604
PA14_36330	435.992	-2.3857	0.396382	-4.65074	3.30745e-06	3.57192e-05
PA14_36350	103.677	-1.96989	0.262083	-5.37335	7.72876e-08	1.05115e-06
PA14_36360	53.2249	-1.69474	0.268608	-4.22307	2.40998e-05	0.000230087
PA14_36370	103.393	-1.86275	0.242326	-5.36936	7.90144e-08	1.07213e-06
PA14_36375	133.598	-2.41881	0.307452	-6.07767	1.21945e-09	1.99955e-08
PA14_36390	85.6491	-2.18311	0.246409	-6.57718	4.79449e-11	9.03194e-10
PA14_36410	72.8485	-2.0084	0.279858	-5.17808	2.24187e-07	2.83079e-06
PA14_36450	492.928	-1.61828	0.254109	-4.12688	3.67713e-05	0.000341926
PA14_36480	84.7469	-2.15973	0.265562	-6.03933	1.54753e-09	2.51624e-08
PA14_36490	93.5875	-2.5444	0.334048	-5.98921	2.10858e-09	3.40002e-08
PA14_36500	417.38	-2.56366	0.329465	-6.13075	8.74666e-10	1.46305e-08
PA14_36520	329.97	-2.25535	0.351638	-4.89127	1.00186e-06	1.17105e-05
PA14_36530	225.632	-2.24501	0.414718	-4.14286	3.42995e-05	0.00032151
PA14_36540	54.1141	-1.55889	0.311211	-3.22874	0.00124335	0.00867809
PA14_36570	364.337	-1.61626	0.236791	-4.44767	8.68082e-06	8.77275e-05
PA14_36580	320.041	-2.10123	0.333456	-4.6651	3.08461e-06	3.34991e-05
PA14_36590	562.976	-1.71848	0.347432	-3.39919	0.00067585	0.00501162
PA14_36650	191.31	-2.24226	0.341622	-4.96927	6.7206e-07	8.0661e-06
PA14_36660	257.27	-1.5992	0.3095	-3.40326	0.000665879	0.00494398
PA14_36670	142.933	-1.50178	0.321942	-2.98287	0.0028556	0.0184284
PA14_36680	65.6794	-2.10593	0.272857	-5.6789	1.3556e-08	1.99771e-07
PA14_36690	129.922	-1.97199	0.307176	-4.63263	3.61046e-06	3.88475e-05
PA14_36700	141.322	-1.94964	0.303773	-4.62367	3.77016e-06	4.04164e-05
PA14_36710	350.476	-2.19851	0.299918	-5.48853	4.05286e-08	5.69847e-07
PA14_36730	548.047	-2.27994	0.27772	-6.20372	5.5144e-10	9.38577e-09
PA14_36740	382.596	-1.83331	0.294719	-4.35158	1.35162e-05	0.000133126
PA14_36760	91.7116	-2.23559	0.311887	-5.40537	6.46742e-08	8.83728e-07
PA14_36770	13.4578	-2.96384	0.347537	-6.88438	5.8038e-12	1.21964e-10
PA14_36780	73.0247	-2.51618	0.309841	-6.33403	2.38842e-10	4.15015e-09
PA14_36790	21.977	-2.19867	0.35229	-4.69948	2.60829e-06	2.86469e-05
PA14_36810	328.592	-2.44166	0.286773	-6.57505	4.86384e-11	9.13304e-10
PA14_36820	492.111	-4.47502	0.637284	-6.11834	9.45536e-10	1.57256e-08
PA14_36830	64.0998	-2.45541	0.291454	-6.50786	7.62292e-11	1.40421e-09
PA14_36840	711.458	-1.5047	0.245515	-3.84409	0.000120999	0.00104346
PA14_36850	176.462	-1.5154	0.3675	-2.67076	0.00756804	0.0432322
PA14_36880	30.9506	-1.71872	0.30048	-3.88627	0.000101797	0.000883064
PA14_36900	10.2925	-2.08961	0.434657	-3.58739	0.000334009	0.00266703
PA14_36960	85.418	-1.79077	0.224457	-5.46589	4.60587e-08	6.4449e-07
PA14_36980	74.1971	-2.39194	0.330816	-5.57062	2.5384e-08	3.63941e-07
PA14_37130	278.991	-1.51414	0.196236	-4.79822	1.6008e-06	1.81642e-05
PA14_37150	370.541	2.32898	0.244222	7.21003	5.59413e-13	1.26706e-11
PA14_37290	12.5718	-2.1557	0.453705	-3.58214	0.000340796	0.00270637
PA14_37310	32.14	-1.612	0.270031	-3.89382	9.86791e-05	0.00085733
PA14_37320	32.1983	-1.83592	0.250946	-5.07904	3.7934e-07	4.65851e-06
PA14_37340	147.755	-2.07112	0.20777	-7.23571	4.63113e-13	1.06553e-11
PA14_37350	46.4515	-1.79299	0.240072	-5.11365	3.15987e-07	3.90522e-06
PA14_37360	76.1659	-2.03856	0.281643	-5.25618	1.47076e-07	1.91528e-06
PA14_37370	71.5775	-2.39361	0.239666	-7.62749	2.39374e-14	6.2484e-13
PA14_37380	112.257	-1.8137	0.239964	-5.20654	1.92394e-07	2.46137e-06
PA14_37430	25.9718	-1.68174	0.343544	-3.29623	0.000979912	0.00701607
PA14_37460	30.8313	-1.83955	0.298039	-4.31665	1.58412e-05	0.000153942
PA14_37470	22.1013	-2.24204	0.330833	-5.10636	3.28421e-07	4.0503e-06
PA14_37670	68.4377	-1.68166	0.249205	-4.47323	7.70457e-06	7.84061e-05
PA14_37745	4281.68	-2.5039	0.331223	-5.88019	4.09796e-09	6.36113e-08
PA14_37760	1391.44	-3.03238	0.286626	-8.61974	6.71081e-18	2.42631e-16
PA14_37770	892.376	-2.42605	0.319225	-5.84943	4.93274e-09	7.57612e-08
PA14_37780	956.952	-2.22922	0.285278	-5.85228	4.84866e-09	7.46668e-08
PA14_37980	2178.3	2.36976	0.433038	4.03578	5.44204e-05	0.000491897
PA14_37990	43.4958	2.42694	0.423193	4.32326	1.53743e-05	0.000149906
PA14_38210	916.134	-1.50117	0.284083	-3.26498	0.00109473	0.00775235
PA14_38220	2969.51	-1.62268	0.26719	-3.92496	8.67438e-05	0.000758162
PA14_38260	183.02	-2.53983	0.238968	-8.24774	1.6142e-16	5.16278e-15
PA14_38270	380.662	-2.49354	0.327519	-5.91512	3.31627e-09	5.18925e-08
PA14_38610	281.239	-1.53144	0.217612	-4.43445	9.23096e-06	9.28038e-05
PA14_38630	1435.94	-2.05667	0.269683	-5.52534	3.2885e-08	4.6575e-07
PA14_38640	480.02	-2.47644	0.342948	-5.60458	2.08765e-08	3.03047e-07
PA14_38660	739.823	-2.0087	0.231908	-6.2211	4.9367e-10	8.45192e-09
PA14_38770	609.65	-3.59616	0.210871	-14.3627	8.8724e-47	1.78091e-44
PA14_38780	445.659	-3.2417	0.156657	-17.0314	4.80266e-65	3.10626e-62
PA14_38790	62.4383	-2.88748	0.253999	-9.14431	6.00097e-20	2.58753e-18
PA14_38800	353.768	-3.59876	0.208291	-14.5444	6.33451e-48	1.47493e-45
PA14_38820	501.586	-3.35015	0.211262	-13.1698	1.30921e-39	2.0055e-37
PA14_38825	237.463	-3.09622	0.215072	-11.7478	7.24701e-32	7.66997e-30
PA14_38840	1712.5	-6.06294	0.266008	-20.6702	6.42105e-95	7.47539e-92
PA14_38850	846.362	-6.78679	0.39887	-15.5921	8.2421e-55	2.90398e-52
PA14_38860	1512.09	-6.5571	0.254318	-23.5643	8.96137e-123	2.60821e-119
PA14_38880	305.852	-6.52429	0.311367	-19.0401	7.93326e-81	7.69659e-78
PA14_38900	293.537	-6.36758	0.271019	-21.281	1.70301e-100	2.4783e-97
PA14_38910	170.819	-5.73166	0.354539	-14.5183	9.27537e-48	2.07661e-45
PA14_38920	39.945	-3.99698	0.373977	-9.184	4.15372e-20	1.84571e-18
PA14_38930	167.741	-2.78987	0.161263	-13.7507	5.04445e-43	8.8981e-41
PA14_38950	179.359	-4.2667	0.218274	-16.936	2.44017e-64	1.42042e-61
PA14_38970	275.357	-4.59489	0.186345	-21.577	2.9546e-103	5.73292e-100
PA14_38990	162.732	-4.44779	0.252018	-15.3951	1.76651e-53	5.41203e-51
PA14_39000	92.4045	-2.32272	0.258455	-6.84224	7.79639e-12	1.61505e-10
PA14_39420	386.543	-4.38289	0.214861	-17.7123	3.36851e-70	2.45101e-67
PA14_39520	377.177	-1.71796	0.198245	-5.80367	6.48784e-09	9.83483e-08
PA14_39540	111.11	-1.8771	0.2194	-5.96855	2.39378e-09	3.84689e-08
PA14_39590	12786.9	-2.04653	0.504036	-3.00348	0.00266913	0.0173404
PA14_39650	302.694	-3.13943	0.253405	-10.173	2.61753e-24	1.73143e-22
PA14_39660	128.347	-2.24278	0.217715	-7.69717	1.3911e-14	3.73161e-13
PA14_39690	693.584	-1.55051	0.30113	-3.26654	0.00108871	0.00771912
PA14_39750	140.125	-2.96436	0.213565	-11.2083	3.71112e-29	3.37538e-27
PA14_39780	549.896	-1.71441	0.344395	-3.3502	0.000807527	0.00588312
PA14_39800	810.613	-2.08197	0.283984	-5.31491	1.06709e-07	1.4214e-06
PA14_39810	1153.98	-1.73755	0.237167	-4.90362	9.40859e-07	1.10418e-05
PA14_39860	1600.17	-4.25964	0.345875	-10.7307	7.30331e-27	5.74494e-25
PA14_39870	1627.52	-5.2301	0.299508	-15.5902	8.48096e-55	2.90398e-52
PA14_39880	3329.19	-5.51285	0.298133	-16.5824	9.34844e-62	4.94702e-59
PA14_39890	3666.02	-5.48379	0.318218	-15.4494	7.61211e-54	2.46167e-51
PA14_39910	5615.18	-5.7837	0.334078	-15.6143	5.82072e-55	2.25883e-52
PA14_39925	1666.24	-5.90578	0.37024	-14.4121	4.34505e-47	9.3676e-45
PA14_39945	6033.78	-5.89046	0.398058	-13.3647	9.7199e-41	1.52918e-38
PA14_39960	1531.08	-5.2397	0.509218	-9.17288	4.6054e-20	2.03091e-18
PA14_39970	774.168	-4.93067	0.570463	-7.6536	1.95437e-14	5.17107e-13
PA14_39980	290.812	-2.87953	0.331815	-7.01383	2.31884e-12	4.99542e-11
PA14_39990	337.528	-2.50436	0.283334	-6.86734	6.54093e-12	1.35981e-10
PA14_40010	547.94	-3.12594	0.264471	-9.69541	3.15373e-22	1.58258e-20
PA14_40020	688.942	-3.26274	0.273906	-9.86284	6.03177e-23	3.28139e-21
PA14_40030	449.203	-3.44408	0.319476	-9.03294	1.67115e-19	6.94841e-18
PA14_40040	1604.38	-3.0607	0.264587	-9.45829	3.13026e-21	1.4814e-19
PA14_40050	319.19	-2.32275	0.274563	-6.43692	1.21918e-10	2.204e-09
PA14_40060	148.005	-2.18456	0.228714	-7.08719	1.36864e-12	2.99506e-11
PA14_40160	99.7007	2.1834	0.298188	5.43641	5.43645e-08	7.55264e-07
PA14_40230	835.704	-2.14203	0.290295	-5.43407	5.50831e-08	7.61612e-07
PA14_40240	1244.16	-2.36202	0.316438	-5.68228	1.32907e-08	1.96359e-07
PA14_40250	1061.61	-2.31946	0.324766	-5.42287	5.86513e-08	8.07113e-07
PA14_40260	10330.5	-2.17243	0.30507	-5.26296	1.41753e-07	1.85009e-06
PA14_40290	2281.96	-2.08657	0.575271	-2.76388	0.00571191	0.0337553
PA14_40300	322.34	-2.26302	0.28834	-5.90958	3.42984e-09	5.34041e-08
PA14_40310	3201.93	-1.55919	0.398435	-2.62382	0.00869505	0.0486672
PA14_40380	980.048	-2.52117	0.24821	-7.83518	4.68158e-15	1.3039e-13
PA14_40390	1274.09	-1.51668	0.255442	-3.69615	0.000218891	0.00180476
PA14_40510	346.173	1.55348	0.313538	3.13929	0.00169359	0.0115573
PA14_40560	1081.08	-2.28873	0.334207	-5.15372	2.55368e-07	3.21058e-06
PA14_40610	23.2036	1.57002	0.35615	2.79538	0.0051838	0.0310514
PA14_41280	411.466	1.53992	0.168001	5.72841	1.01377e-08	1.51312e-07
PA14_41970	2994.67	-2.16934	0.385202	-4.14187	3.44478e-05	0.000322381
PA14_42080	2774.15	-1.90217	0.260635	-5.14825	2.62924e-07	3.29845e-06
PA14_42090	2843.74	-1.9791	0.230155	-6.1485	7.82178e-10	1.31591e-08
PA14_42180	1644.88	-1.66286	0.204265	-5.33588	9.50842e-08	1.27752e-06
PA14_43370	58.1268	-2.54449	0.305053	-6.53466	6.37544e-11	1.18567e-09
PA14_43380	360.207	-3.00084	0.275119	-8.90219	5.47531e-19	2.183e-17
PA14_43400	244.514	-3.59528	0.30322	-10.0456	9.60926e-24	5.88795e-22
PA14_43405	7.03956	-1.77558	0.474689	-2.68066	0.00734781	0.0421395
PA14_43430	782.729	1.64976	0.241956	4.50433	6.65837e-06	6.83307e-05
PA14_43830	666.176	2.17631	0.259584	6.22948	4.67993e-10	8.03595e-09
PA14_43840	3354.14	2.10736	0.211098	7.30681	2.73565e-13	6.42106e-12
PA14_43850	16670.7	2.97371	0.225965	10.6734	1.35587e-26	1.05234e-24
PA14_44180	640.989	1.82386	0.212308	5.92012	3.21706e-09	5.04757e-08
PA14_44830	918.458	-2.95174	0.279465	-8.54231	1.31569e-17	4.6416e-16
PA14_45000	362.819	-2.61647	0.196798	-10.4108	2.21246e-25	1.60984e-23
PA14_46590	522.719	1.50371	0.26348	3.53865	0.000402174	0.00313394
PA14_46670	98.5478	-1.76667	0.267013	-4.51987	6.18782e-06	6.40913e-05
PA14_46780	66.9927	-1.61704	0.211049	-4.96553	6.85127e-07	8.20602e-06
PA14_46810	248.612	-1.6455	0.203312	-5.2878	1.23799e-07	1.62672e-06
PA14_46890	765.384	2.43494	0.220283	8.46081	2.65523e-17	9.20007e-16
PA14_46900	209.159	4.24531	0.355246	10.1634	2.88743e-24	1.86753e-22
PA14_46970	929.032	-1.52729	0.232363	-4.10361	4.06757e-05	0.000375831
PA14_47610	245.147	-2.0401	0.194976	-7.52926	5.10298e-14	1.30283e-12
PA14_47920	418.629	-3.46258	0.21077	-13.7055	9.41556e-43	1.56594e-40
PA14_48040	647.848	-1.88589	0.251983	-5.2382	1.62154e-07	2.10692e-06
PA14_48060	2000.27	-3.28588	0.425057	-6.42867	1.28729e-10	2.31991e-09
PA14_48090	273.842	-3.17147	0.180228	-14.4069	4.68142e-47	9.73233e-45
PA14_48100	314.688	-2.65703	0.25955	-8.06013	7.62154e-16	2.31067e-14
PA14_48115	302.618	-2.4945	0.254557	-7.57426	3.61189e-14	9.30301e-13
PA14_48140	488.064	-1.64092	0.308502	-3.50817	0.0004512	0.00346953
PA14_48510	113.365	1.54861	0.234167	4.17974	2.91839e-05	0.000276677
PA14_48540	107.648	-1.6095	0.277609	-3.80659	0.000140894	0.0012008
PA14_48560	145.922	-1.88062	0.233899	-5.63169	1.78451e-08	2.60995e-07
PA14_48570	360.918	-2.48621	0.174972	-10.9451	7.01167e-28	5.91521e-26
PA14_48590	143.339	-2.86163	0.275331	-8.35908	6.3207e-17	2.10245e-15
PA14_48600	200.505	-2.85151	0.224471	-10.1866	2.27554e-24	1.54022e-22
PA14_48610	174.125	-2.82664	0.202274	-11.1695	5.75075e-29	5.07199e-27
PA14_48620	99.5229	-2.22784	0.260476	-6.41243	1.43215e-10	2.54728e-09
PA14_48630	108.023	-2.62384	0.233115	-8.83662	9.86598e-19	3.82866e-17
PA14_48640	73.0917	-2.14543	0.203963	-7.72809	1.09171e-14	2.94207e-13
PA14_49050	864.654	-1.97785	0.251178	-5.62598	1.84459e-08	2.69107e-07
PA14_49100	73.9422	-1.64178	0.229979	-4.67135	2.99228e-06	3.26793e-05
PA14_49130	386.787	1.54022	0.348712	2.87215	0.00407685	0.0250929
PA14_49160	2038.91	2.0234	0.261461	5.5624	2.66092e-08	3.79638e-07
PA14_49170	3050	4.3682	0.291004	12.9926	1.34771e-38	2.01154e-36
PA14_49180	2597.23	4.49473	0.284839	13.7208	7.6251e-43	1.30546e-40
PA14_49200	2101.1	4.63457	0.313982	12.8569	7.86484e-38	1.09003e-35
PA14_49260	136.95	-1.59603	0.261824	-3.94641	7.93312e-05	0.000700739
PA14_49750	624.79	-1.54798	0.284156	-3.49448	0.000474978	0.00364275
PA14_49760	413.874	-1.71459	0.213709	-5.36097	8.27767e-08	1.12057e-06
PA14_49780	135.9	-1.60765	0.214869	-4.8351	1.33077e-06	1.53091e-05
PA14_50200	1117.23	2.12771	0.196869	7.8956	2.88918e-15	8.28469e-14
PA14_50220	4001.11	1.9784	0.216698	6.51641	7.20116e-11	1.33073e-09
PA14_50700	607.174	1.78513	0.173069	6.99452	2.66176e-12	5.69622e-11
PA14_50760	438.99	1.61256	0.277832	3.78391	0.000154386	0.00130622
PA14_50770	401.95	2.62845	0.307503	6.71186	1.92159e-11	3.81761e-10
PA14_51020	764.079	-2.20926	0.178277	-9.1697	4.74317e-20	2.07594e-18
PA14_51940	503.271	1.99067	0.330844	4.31722	1.58008e-05	0.000153807
PA14_51950	693.246	2.45041	0.357906	5.30093	1.15213e-07	1.53118e-06
PA14_52070	1110.46	-2.29159	0.212464	-8.09648	5.65709e-16	1.74232e-14
PA14_52340	1781.67	4.56436	0.393525	10.0208	1.23545e-23	7.41396e-22
PA14_52420	606.998	-1.6061	0.236386	-4.42744	9.53564e-06	9.57016e-05
PA14_52720	4537.92	2.07615	0.140717	10.6717	1.38093e-26	1.05768e-24
PA14_52800	2627.56	-1.63645	0.304767	-3.52755	0.000419419	0.00325525
PA14_53050	916.741	-1.66617	0.305458	-3.61108	0.000304923	0.00244979
PA14_53260	644.605	-2.01691	0.201278	-7.17963	6.99014e-13	1.55899e-11
PA14_53270	180.065	-2.56366	0.267333	-7.48248	7.29322e-14	1.82205e-12
PA14_53290	4456.86	-4.28079	0.231802	-15.9828	1.68439e-57	7.54217e-55
PA14_53300	3039.58	-2.74176	0.331177	-6.55499	5.56443e-11	1.03816e-09
PA14_53530	1355.48	-1.55511	0.184932	-5.29599	1.18376e-07	1.56606e-06
PA14_53560	522.205	2.49653	0.288916	6.66977	2.56198e-11	5.02132e-10
PA14_53580	360.745	2.15786	0.269133	5.9256	3.11155e-09	4.93524e-08
PA14_53590	769.404	1.85998	0.412113	3.24422	0.00117771	0.00825957
PA14_53880	731.036	-1.7495	0.180648	-6.53355	6.42278e-11	1.19067e-09
PA14_53890	86.043	-1.94435	0.185688	-7.40789	1.28328e-13	3.13866e-12
PA14_53940	601.765	-1.53732	0.372316	-2.65209	0.00799952	0.0452529
PA14_53970	1689.49	-1.52927	0.2331	-4.12848	3.65163e-05	0.000340099
PA14_53980	422.291	-1.85126	0.255457	-5.04247	4.59572e-07	5.6201e-06
PA14_54130	580.448	1.75335	0.195683	6.06713	1.30215e-09	2.12319e-08
PA14_54170	4818.94	1.61654	0.212237	4.96459	6.88474e-07	8.22917e-06
PA14_54210	43849.3	2.81434	0.214735	10.4915	9.45125e-26	6.96401e-24
PA14_54220	2342.11	3.14769	0.25315	10.2198	1.61752e-24	1.10772e-22
PA14_54230	664.211	1.83037	0.265378	4.76044	1.93173e-06	2.15827e-05
PA14_54300	379.096	1.61082	0.160058	6.46072	1.04208e-10	1.88971e-09
PA14_54320	2927.05	1.51288	0.155935	6.01232	1.82886e-09	2.96541e-08
PA14_54630	434.55	-1.75454	0.154229	-7.63359	2.28302e-14	5.98623e-13
PA14_54640	675.442	-2.73742	0.183583	-11.7692	5.62763e-32	6.06638e-30
PA14_54660	617.38	-3.37009	0.183655	-15.2131	2.89439e-52	7.65829e-50
PA14_54670	600.91	-1.62647	0.177533	-5.92474	3.12791e-09	4.94771e-08
PA14_54680	43.8546	-1.58868	0.275166	-3.72181	0.000197802	0.00164252
PA14_54750	332.936	-1.64443	0.313358	-3.45986	0.000540462	0.00409639
PA14_55110	129.213	-2.22196	0.26822	-6.15665	7.42989e-10	1.2536e-08
PA14_55540	226.388	1.82731	0.237978	5.28873	1.23166e-07	1.62205e-06
PA14_55550	211.087	2.34446	0.342588	5.20656	1.92372e-07	2.46137e-06
PA14_55560	487.484	1.59714	0.272785	3.79344	0.000148576	0.00125889
PA14_55730	901.528	-2.93972	0.234009	-10.0995	5.54984e-24	3.51148e-22
PA14_55750	323.151	-1.84508	0.30771	-4.1651	3.11211e-05	0.000294084
PA14_55790	278.246	-1.75893	0.239651	-4.93237	8.12365e-07	9.65057e-06
PA14_55800	41.8012	-1.56476	0.328226	-3.07003	0.00214037	0.0142227
PA14_55810	799.153	-1.91755	0.21985	-6.09528	1.09245e-09	1.80145e-08
PA14_55840	89.7809	-2.20049	0.423639	-3.90685	9.35077e-05	0.000816054
PA14_55850	274.689	-2.76893	0.282162	-7.80978	5.72873e-15	1.58042e-13
PA14_55860	237.866	-2.13672	0.180936	-8.64647	5.31185e-18	1.93252e-16
PA14_55880	193.911	-3.01769	0.241436	-10.1424	3.58269e-24	2.29174e-22
PA14_55890	277.978	-2.09661	0.195523	-7.79474	6.45407e-15	1.77213e-13
PA14_55940	6182.65	-2.23315	0.365116	-4.61863	3.86291e-06	4.13345e-05
PA14_56250	785.641	-1.88874	0.164052	-8.0292	9.81093e-16	2.91375e-14
PA14_56620	281.074	-2.51056	0.38024	-5.19014	2.10134e-07	2.66562e-06
PA14_56660	839.613	-1.67638	0.239576	-4.61737	3.88635e-06	4.15091e-05
PA14_56670	334.186	-1.92728	0.258558	-5.22521	1.73958e-07	2.25525e-06
PA14_56690	672.491	-1.88646	0.319513	-4.08246	4.45618e-05	0.000408495
PA14_56990	914.098	1.62542	0.248338	4.2613	2.03237e-05	0.000195868
PA14_57010	66573.3	1.91983	0.21364	6.35117	2.13689e-10	3.72419e-09
PA14_57030	5919.43	2.06572	0.23712	6.36652	1.93364e-10	3.3801e-09
PA14_57290	3273.91	1.69312	0.129048	8.65921	4.75062e-18	1.75021e-16
PA14_57300	1493.07	1.88113	0.132991	9.81245	9.9524e-23	5.21918e-21
PA14_57320	2535.76	1.85071	0.164326	7.77163	7.74816e-15	2.10757e-13
PA14_57360	2519.3	1.55016	0.137173	7.1022	1.22783e-12	2.70727e-11
PA14_57370	1979.8	1.6604	0.193128	5.64695	1.63316e-08	2.39461e-07
PA14_57450	2502.4	1.79288	0.15975	7.63762	2.21267e-14	5.82802e-13
PA14_57460	1562.42	1.9344	0.235439	5.82699	5.64352e-09	8.59971e-08
PA14_57600	1224.55	-1.79839	0.146232	-8.36874	5.82364e-17	1.9595e-15
PA14_57990	3804.21	-1.89824	0.19899	-6.65212	2.88911e-11	5.60583e-10
PA14_58000	4310.2	-1.94444	0.257301	-5.32185	1.02717e-07	1.37137e-06
PA14_58010	2203.54	-2.38823	0.248213	-7.29306	3.02987e-13	7.05476e-12
PA14_58030	9207.48	-2.3073	0.310472	-5.56588	2.6083e-08	3.73044e-07
PA14_58040	2742.01	-2.83784	0.266779	-8.47275	2.39669e-17	8.35396e-16
PA14_58070	5663.21	1.92206	0.154997	8.70406	3.20213e-18	1.21036e-16
PA14_58080	4628.64	2.04659	0.187631	7.87678	3.35922e-15	9.58531e-14
PA14_58090	3573.58	1.60674	0.103667	9.92536	3.22948e-23	1.84302e-21
PA14_58360	2548.74	2.254	0.172193	9.75318	1.78774e-22	9.12844e-21
PA14_58375	6141.67	3.60186	0.208074	14.5763	3.975e-48	9.64103e-46
PA14_58500	1419.84	-2.45422	0.26362	-7.18107	6.91693e-13	1.54859e-11
PA14_58730	12303.2	1.84366	0.39113	3.3291	0.000871279	0.00628465
PA14_59230	167.51	-2.08579	0.381484	-4.0084	6.11308e-05	0.00054745
PA14_60190	64154.1	2.56441	0.238942	8.40925	4.12637e-17	1.41284e-15
PA14_60350	1049.66	1.54034	0.246241	3.95714	7.58523e-05	0.000672049
PA14_60480	1320.63	-3.17097	0.322019	-8.06174	7.52156e-16	2.2923e-14
PA14_60540	998.552	-1.86628	0.254933	-5.06724	4.03632e-07	4.94641e-06
PA14_60650	474.945	2.21371	0.185373	8.85231	8.57296e-19	3.34921e-17
PA14_60670	264.008	1.80805	0.155099	7.94353	1.96512e-15	5.71949e-14
PA14_60810	1014.6	-1.70328	0.207241	-5.42468	5.80594e-08	8.00863e-07
PA14_60930	235.984	-1.72845	0.227683	-5.0838	3.6996e-07	4.55293e-06
PA14_61010	1315.34	-2.4264	0.212669	-8.6828	3.8616e-18	1.43174e-16
PA14_61020	647.643	-2.36238	0.308377	-5.84109	5.18598e-09	7.92325e-08
PA14_61380	647.168	-1.94323	0.355127	-3.90582	9.39076e-05	0.000818318
PA14_61450	128.111	-2.01056	0.219259	-6.58401	4.57916e-11	8.65431e-10
PA14_61600	1827.33	-1.65996	0.26183	-4.15324	3.27799e-05	0.000308258
PA14_61840	320.824	-1.89996	0.244418	-5.43526	5.47154e-08	7.58329e-07
PA14_61845	406.153	-1.5814	0.215319	-4.69487	2.66772e-06	2.92445e-05
PA14_62680	2248.02	1.55646	0.316463	3.20107	0.00136919	0.0094544
PA14_62740	989.053	1.84362	0.231866	5.49029	4.01265e-08	5.66933e-07
PA14_62870	3953.09	1.6991	0.18475	6.10993	9.96726e-10	1.65298e-08
PA14_62940	10072.1	3.00795	0.235123	10.3896	2.76587e-25	1.96343e-23
PA14_62960	17175.3	2.76086	0.219299	10.0148	1.31284e-23	7.79801e-22
PA14_62970	110536	2.64677	0.229877	9.0837	1.04945e-19	4.39487e-18
PA14_62990	18150.9	3.07859	0.224807	11.1882	4.65548e-29	4.16916e-27
PA14_63080	560.077	-1.54988	0.296921	-3.33544	0.000851649	0.00615832
PA14_63090	477.443	-1.58959	0.32989	-3.1326	0.00173266	0.0117825
PA14_63110	106.017	1.73148	0.329625	3.5179	0.000434974	0.00335907
PA14_63120	247.508	1.71804	0.232958	4.90279	9.44848e-07	1.10663e-05
PA14_63130	207.294	1.83479	0.217231	5.80044	6.61427e-09	1.00004e-07
PA14_63150	194.948	1.51447	0.20415	4.60694	4.08644e-06	4.3486e-05
PA14_63220	88.6803	1.65077	0.231633	4.65966	3.16736e-06	3.43337e-05
PA14_63270	2597.03	1.85025	0.320479	4.07674	4.56709e-05	0.000417347
PA14_63290	664.799	1.52179	0.329417	2.96755	0.00300182	0.019286
PA14_63640	845.39	2.19669	0.398826	4.20669	2.59139e-05	0.000246479
PA14_63920	155.144	-1.94608	0.187683	-7.32704	2.35297e-13	5.56775e-12
PA14_63940	244.301	-2.48201	0.266553	-7.19676	6.16603e-13	1.39118e-11
PA14_63960	883.732	-3.36273	0.21519	-12.9698	1.81486e-38	2.64107e-36
PA14_64010	1151.19	1.67096	0.133998	8.1808	2.81963e-16	8.87194e-15
PA14_64390	1554.49	1.88964	0.29388	4.51777	6.24947e-06	6.45003e-05
PA14_64400	1545.03	2.24853	0.196135	8.54768	1.25588e-17	4.4576e-16
PA14_64410	1878.24	1.95033	0.184473	7.47901	7.48864e-14	1.86288e-12
PA14_64500	1110.46	1.70179	0.199403	5.71221	1.1152e-08	1.65601e-07
PA14_64530	1584.69	-6.43729	0.204288	-28.6753	7.76408e-181	4.51947e-177
PA14_64670	196.161	2.11895	0.317015	4.90389	9.39579e-07	1.10418e-05
PA14_64850	126.426	-3.03687	0.219883	-11.2278	2.97671e-29	2.75038e-27
PA14_64860	145.564	-2.97486	0.186732	-12.868	6.81452e-38	9.67496e-36
PA14_64870	122.829	-2.29363	0.188909	-9.121	7.44358e-20	3.16271e-18
PA14_64880	73.5213	-2.0426	0.203961	-7.22913	4.861e-13	1.10964e-11
PA14_65150	10316.5	1.51499	0.191031	4.92877	8.27494e-07	9.81027e-06
PA14_65190	3099.17	1.96513	0.158289	8.79547	1.42447e-18	5.45515e-17
PA14_65200	13144.6	1.63515	0.126861	8.35647	6.46209e-17	2.12519e-15
PA14_65270	13123.8	2.3827	0.198204	9.14498	5.96422e-20	2.58753e-18
PA14_65280	19380.2	2.21931	0.184151	8.94608	3.68324e-19	1.4889e-17
PA14_65300	19784.6	2.61565	0.178585	11.4465	2.44899e-30	2.4162e-28
PA14_65310	6181.78	1.5856	0.324222	3.22089	0.00127794	0.00889817
PA14_65630	606.226	1.70818	0.222176	5.1267	2.94868e-07	3.66757e-06
PA14_65690	844.219	2.18617	0.243785	6.64429	3.04675e-11	5.85317e-10
PA14_65700	1135.32	2.01656	0.210624	6.88916	5.61228e-12	1.18366e-10
PA14_65710	3125.77	2.01601	0.188625	7.67572	1.64493e-14	4.39226e-13
PA14_66040	735.18	1.88627	0.378547	3.57966	0.000344048	0.00272848
PA14_66050	1201.49	2.08977	0.316438	4.87895	1.06651e-06	1.24164e-05
PA14_66110	3578.31	1.92633	0.283346	4.81238	1.49144e-06	1.70899e-05
PA14_66120	4730.61	2.97241	0.315343	7.66105	1.84425e-14	4.902e-13
PA14_66140	4000.46	2.21582	0.190819	8.61241	7.1538e-18	2.57051e-16
PA14_66150	2391.68	1.8428	0.140374	9.02607	1.77945e-19	7.34622e-18
PA14_66190	3156.44	2.13397	0.186384	8.39014	4.85582e-17	1.64336e-15
PA14_66200	2215.58	2.33644	0.213595	8.2836	1.19508e-16	3.86477e-15
PA14_66210	2104.13	1.50446	0.207014	4.53148	5.85719e-06	6.09923e-05
PA14_66220	1720.16	1.61946	0.157879	6.62574	3.45519e-11	6.61601e-10
PA14_66450	529.336	-1.57025	0.215461	-4.65235	3.28175e-06	3.55075e-05
PA14_66560	1435.72	1.68295	0.140616	7.87422	3.42867e-15	9.73575e-14
PA14_66770	7424.53	2.40889	0.250295	7.40079	1.35381e-13	3.29729e-12
PA14_66790	17004.6	2.75456	0.229807	9.55228	1.26875e-21	6.15447e-20
PA14_66800	1586.64	2.23998	0.291493	5.79172	6.96676e-09	1.05061e-07
PA14_67240	372.935	-1.55732	0.199568	-4.9157	8.84653e-07	1.04454e-05
PA14_68300	10232.4	1.9677	0.649867	2.98676	0.00281947	0.018256
PA14_70670	68.0479	-1.68035	0.275733	-4.05605	4.99088e-05	0.000453228
PA14_70800	927.808	2.15562	0.203294	7.78725	6.8485e-15	1.8716e-13
PA14_70810	2082.23	2.5188	0.256294	7.59004	3.19803e-14	8.27366e-13
PA14_70830	1519.68	1.68919	0.166764	6.66406	2.6637e-11	5.20316e-10
PA14_70950	1521.65	2.56645	0.389613	5.21716	1.81687e-07	2.34502e-06
PA14_70970	508.482	2.74827	0.385738	5.76178	8.32322e-09	1.24549e-07
PA14_71100	243.733	-2.07055	0.577503	-2.71599	0.00660779	0.0383872
PA14_71720	3081	-2.92169	0.23388	-10.0505	9.13616e-24	5.65762e-22
PA14_71740	2183.21	-2.01088	0.17692	-8.11966	4.67485e-16	1.4552e-14
PA14_71900	9326.92	-1.99364	0.321322	-4.41671	1.00216e-05	0.000100233
PA14_72060	449.909	-3.83044	0.297849	-10.9618	5.83589e-28	4.99569e-26
PA14_72180	217.645	2.88369	0.314895	7.30816	2.70831e-13	6.38262e-12
PA14_72200	237.556	2.30809	0.251447	6.88218	5.89437e-12	1.23421e-10
PA14_72210	516.039	1.51884	0.285121	3.32422	0.000886652	0.00638762
PA14_72360	2142.24	2.62649	0.308069	6.75884	1.391e-11	2.79208e-10
PA14_72370	1703.17	2.52396	0.286813	6.87686	6.11851e-12	1.27655e-10
PA14_73000	249.339	-2.22298	0.206534	-8.01303	1.11912e-15	3.29011e-14
PA14_73010	558.652	-2.87882	0.198797	-11.6183	3.32577e-31	3.39637e-29
PA14_73020	208.579	-3.81887	0.269044	-12.1005	1.04998e-33	1.19842e-31
PA14_73030	354.711	-2.40065	0.219381	-8.34663	7.0238e-17	2.29694e-15
PA14_73040	465.843	-2.6735	0.185531	-11.335	8.80336e-30	8.26521e-28
PA14_73050	182.406	-2.63683	0.207329	-9.9812	1.84225e-23	1.07237e-21
PA14_73060	83.8574	-2.06909	0.271873	-5.55331	2.80316e-08	3.98954e-07
PA14_73070	222.556	-1.89865	0.194601	-6.83177	8.38709e-12	1.73125e-10
PA14_73090	278.166	-2.34454	0.191229	-9.27224	1.82271e-20	8.42061e-19
PA14_73100	65.3304	-1.66338	0.194419	-5.62149	1.89321e-08	2.75509e-07
PA14_73110	309.059	-1.7076	0.175556	-6.47077	9.75076e-11	1.77928e-09
PA14_73140	3478.53	-1.84054	0.185195	-6.82724	8.65655e-12	1.78056e-10
PA14_73170	2266.63	-3.05763	0.210197	-11.8551	2.02421e-32	2.22319e-30
PA14_73190	431.518	-3.22107	0.19503	-13.617	3.17123e-42	5.1277e-40

## Sheet: 24h_Surrounding
Significant DEGs in the surrounding SCFM compared with in vitro SCFM at 24 h
Locus Tag	baseMean	log2FoldChange	lfcSE	stat	pvalue	padj
PA14_00300	350.585	2.16647	0.201743	7.8809	3.25032e-15	1.75186e-13
PA14_00140	179.781	-1.55462	0.186252	-5.26806	1.3787e-07	2.43934e-06
PA14_00310	425.071	2.0257	0.249124	5.83055	5.52444e-09	1.22739e-07
PA14_00320	119.482	1.82105	0.308286	4.04941	5.13459e-05	0.000532771
PA14_00460	901.623	2.05259	0.21773	6.83169	8.39209e-12	2.82372e-10
PA14_00910	627.062	-1.71888	0.219906	-5.26112	1.43181e-07	2.50287e-06
PA14_00925	277.404	-1.59896	0.239764	-4.33772	1.43968e-05	0.00016862
PA14_01040	274.027	-1.80472	0.247252	-5.04056	4.6417e-07	7.44334e-06
PA14_01060	73.9366	-1.68502	0.304701	-3.72893	0.000192296	0.00177394
PA14_01070	263.743	-1.76614	0.226251	-5.3268	9.99594e-08	1.84134e-06
PA14_01080	121.626	-1.57159	0.207692	-4.84637	1.2574e-06	1.83902e-05
PA14_01200	200.533	-1.50915	0.246183	-3.8523	0.000117015	0.00112215
PA14_01220	207.281	-1.51	0.203348	-4.64982	3.32219e-06	4.38514e-05
PA14_01340	241.316	-1.94418	0.270436	-5.15238	2.57201e-07	4.25331e-06
PA14_01350	152.06	-1.80346	0.237715	-5.25497	1.48048e-07	2.56484e-06
PA14_01360	224.356	-2.09351	0.200169	-7.63063	2.33602e-14	1.08784e-12
PA14_01470	203.083	2.05091	0.179945	8.18193	2.79343e-16	1.91301e-14
PA14_01620	1022.66	1.83522	0.294767	4.34632	1.38441e-05	0.0001628
PA14_01640	477.082	1.83882	0.22959	5.54771	2.89442e-08	5.87053e-07
PA14_02250	1649.09	1.80042	0.185	6.65065	2.91796e-11	9.23122e-10
PA14_02260	1477.28	1.98009	0.281266	5.03247	4.84207e-07	7.74332e-06
PA14_02270	895.724	1.53722	0.184801	5.22372	1.75368e-07	3.02017e-06
PA14_02450	1362.88	-1.50508	0.21136	-4.42766	9.52602e-06	0.000116739
PA14_02460	158.939	-2.08068	0.260325	-5.82697	5.64433e-09	1.24926e-07
PA14_02470	925.108	-1.74429	0.272639	-4.34556	1.38922e-05	0.000163037
PA14_02720	37.4622	-1.5067	0.325183	-2.94	0.00328208	0.0216365
PA14_02760	88.386	-1.74115	0.221065	-5.30444	1.13017e-07	2.06229e-06
PA14_02900	55.4799	-2.00453	0.276556	-5.21876	1.80121e-07	3.08378e-06
PA14_03450	3884.65	1.68485	0.253018	4.41944	9.89571e-06	0.000120257
PA14_03880	1551.56	1.70748	0.234482	4.87609	1.08207e-06	1.61506e-05
PA14_03900	2694.76	1.69815	0.231071	4.88815	1.01787e-06	1.52314e-05
PA14_04010	682.753	1.68694	0.227428	4.90135	9.51784e-07	1.42792e-05
PA14_04160	602.008	-1.52159	0.160913	-5.8915	3.82715e-09	8.66842e-08
PA14_04610	333.029	-1.83638	0.262818	-4.83514	1.33052e-06	1.9266e-05
PA14_05270	494.045	1.53814	0.285099	3.43718	0.000587799	0.00477874
PA14_05510	2209.53	1.92117	0.279814	4.84967	1.2367e-06	1.8133e-05
PA14_05630	225.849	-2.49147	0.277089	-6.99411	2.6695e-12	9.77304e-11
PA14_05640	348.58	-1.97396	0.198352	-7.09344	1.30821e-12	5.00994e-11
PA14_05740	107.852	-1.63566	0.271905	-3.97073	7.16521e-05	0.000724109
PA14_05820	2157.96	2.53545	0.209441	9.35359	8.47208e-21	9.8632e-19
PA14_05840	7527.12	4.18995	0.263683	13.7336	6.39204e-43	3.10067e-40
PA14_05960	21311.3	1.8721	0.352996	3.73851	0.000185111	0.0017133
PA14_06000	4961.08	2.02907	0.505794	3.01367	0.00258109	0.0177236
PA14_06010	2147.77	1.73472	0.186644	6.20781	5.37282e-10	1.42809e-08
PA14_06040	1374.82	1.75154	0.159309	7.38215	1.55757e-13	6.56999e-12
PA14_06230	759.902	-1.57854	0.19769	-5.11419	3.15098e-07	5.16672e-06
PA14_06280	208.835	-1.99943	0.159774	-8.92764	4.35195e-19	4.3677e-17
PA14_06290	4577.96	-2.20315	0.195042	-8.38361	5.1327e-17	3.93124e-15
PA14_06600	29131.9	-1.5006	0.222567	-4.19995	2.66977e-05	0.000293776
PA14_06640	11888.8	-2.17231	0.189525	-8.43051	3.44175e-17	2.70735e-15
PA14_06740	198.808	1.75808	0.340506	3.53689	0.000404866	0.00342547
PA14_06750	1949.22	2.03046	0.374802	3.96326	7.39342e-05	0.0007433
PA14_06810	1120.74	2.36351	0.645986	3.01285	0.00258806	0.0177236
PA14_06840	1786.68	2.03122	0.55095	2.86012	0.00423477	0.0271184
PA14_06860	357.494	2.80134	0.389933	5.75762	8.53058e-09	1.79915e-07
PA14_06870	1159	2.24257	0.245602	6.85806	6.98028e-12	2.37615e-10
PA14_06890	830.616	1.52131	0.319957	3.00985	0.00261373	0.0178574
PA14_06900	125.291	1.86837	0.333026	3.94697	7.9146e-05	0.000790238
PA14_06920	502.43	1.89449	0.359247	3.78176	0.000155727	0.00145972
PA14_06960	3511.94	4.46147	0.403282	9.71167	2.68901e-22	3.26098e-20
PA14_06970	641.275	2.99574	0.354999	6.87256	6.30619e-12	2.17209e-10
PA14_07550	2084.63	-2.11726	0.298354	-5.1966	2.02967e-07	3.43451e-06
PA14_07570	1638.25	-1.52798	0.157948	-6.03439	1.59566e-09	3.90266e-08
PA14_07680	12267.4	1.57213	0.206428	4.83238	1.34914e-06	1.94389e-05
PA14_08420	345.93	1.59825	0.205441	4.97548	6.50863e-07	1.00495e-05
PA14_08620	2057.5	-1.5859	0.272155	-3.73956	0.000184342	0.00171141
PA14_08960	2884.93	1.68139	0.330669	3.46248	0.000535219	0.00438187
PA14_08980	8359.45	1.60637	0.227294	4.6043	4.13865e-06	5.34171e-05
PA14_09410	1810.58	-1.97291	0.266202	-5.36117	8.26856e-08	1.54467e-06
PA14_09420	3652.76	-2.97883	0.321048	-7.63822	2.20241e-14	1.05084e-12
PA14_09440	8935.36	-3.25527	0.344737	-7.93529	2.10007e-15	1.18684e-13
PA14_09450	3223.34	-3.17428	0.349784	-7.60223	2.91071e-14	1.3447e-12
PA14_09460	2381.92	-1.78721	0.338972	-3.75274	0.000174915	0.00162649
PA14_09480	155.356	-2.68011	0.348596	-6.15725	7.40168e-10	1.92345e-08
PA14_09490	2391.39	-2.59541	0.190283	-10.6656	1.4737e-26	2.59952e-24
PA14_09500	3925.38	-1.87423	0.221433	-5.93205	2.99169e-09	6.88325e-08
PA14_09520	5965.06	-1.73155	0.236896	-4.93956	7.82989e-07	1.19627e-05
PA14_09580	1219.5	1.74108	0.1927	6.05608	1.39482e-09	3.45501e-08
PA14_09680	3445.09	2.08931	0.158441	9.54922	1.30677e-21	1.55239e-19
PA14_09690	765.93	2.0565	0.144281	10.253	1.14681e-24	1.75673e-22
PA14_09870	73.5692	-1.65441	0.180286	-6.0039	1.92631e-09	4.61442e-08
PA14_09930	107.843	-1.77725	0.251128	-4.83809	1.31089e-06	1.90768e-05
PA14_09950	206.097	-2.16942	0.197217	-8.12306	4.54573e-16	2.97311e-14
PA14_10140	422.013	2.07506	0.257274	5.83541	5.3659e-09	1.19674e-07
PA14_10160	472.387	2.87569	0.276706	8.2979	1.05972e-16	7.6156e-15
PA14_10170	1798.59	1.52484	0.328345	2.83811	0.00453814	0.0285893
PA14_10180	631.864	1.93898	0.233674	5.81244	6.15675e-09	1.35752e-07
PA14_10200	7061.04	1.98368	0.287169	4.82396	1.40733e-06	2.02274e-05
PA14_10210	2334.4	2.11386	0.284929	5.34573	9.00549e-08	1.66946e-06
PA14_10410	5.84996	-2.30144	0.559495	-3.18342	0.00145546	0.0108064
PA14_10490	1260.53	2.09638	0.190126	8.02389	1.02447e-15	6.02369e-14
PA14_10500	11827.4	2.12723	0.203944	7.636	2.24082e-14	1.05352e-12
PA14_10630	134.88	-1.588	0.298504	-3.45813	0.000543942	0.00444703
PA14_10640	51.9795	-1.56136	0.342653	-2.95735	0.00310296	0.0206191
PA14_10650	31.7973	-1.80445	0.407026	-3.12367	0.00178609	0.0129961
PA14_10730	2089.05	1.7944	0.184015	6.64702	2.99082e-11	9.41058e-10
PA14_11130	541.074	-1.86464	0.202052	-6.41828	1.3782e-10	3.91343e-09
PA14_11270	8302.63	2.73434	0.523981	4.20111	2.6561e-05	0.000292825
PA14_11340	5089.5	2.37258	0.242594	7.46484	8.34028e-14	3.65029e-12
PA14_11410	1458.12	-1.65755	0.241816	-4.49381	6.9959e-06	8.85286e-05
PA14_12360	440.43	-1.75294	0.242949	-4.86844	1.12484e-06	1.66609e-05
PA14_12450	1806.15	-1.63217	0.227512	-4.72345	2.3188e-06	3.18342e-05
PA14_12470	342.431	-1.84326	0.209432	-6.10878	1.00393e-09	2.5519e-08
PA14_12740	3509.34	2.08371	0.17624	8.5768	9.75474e-18	8.47498e-16
PA14_12750	890.828	1.71017	0.157628	7.2194	5.22192e-13	2.06781e-11
PA14_13170	5478.48	3.94939	0.207306	16.302	9.55564e-60	6.95293e-57
PA14_13720	346.557	2.16239	0.393361	4.11702	3.83796e-05	0.000409922
PA14_13730	885.185	1.82032	0.424135	2.99735	0.0027234	0.0184766
PA14_13940	1999.89	1.60598	0.274094	3.85242	0.000116954	0.00112215
PA14_13990	2647.85	2.47524	0.325923	5.88455	3.99134e-09	9.00528e-08
PA14_14000	524.908	1.85986	0.319656	4.10178	4.09987e-05	0.000433128
PA14_14010	715.358	2.55269	0.311594	6.42737	1.29829e-10	3.74125e-09
PA14_14020	965.834	2.30699	0.301931	5.79807	6.70816e-09	1.46798e-07
PA14_14360	1446.17	2.86023	0.431491	5.40259	6.56841e-08	1.25772e-06
PA14_15120	633.844	-1.84569	0.182458	-7.00863	2.40659e-12	8.97998e-11
PA14_15140	466.908	-2.24283	0.25468	-6.62273	3.5262e-11	1.08603e-09
PA14_15980	7026.46	-1.80602	0.169512	-7.26842	3.63716e-13	1.46013e-11
PA14_15990	8931.19	-1.91468	0.244659	-5.48899	4.04234e-08	8.05837e-07
PA14_16110	260.672	-1.75718	0.285675	-4.21525	2.49502e-05	0.000278228
PA14_16250	16727.4	-2.27695	0.568401	-3.18137	0.00146581	0.0108694
PA14_17570	1681.58	2.0182	0.182921	7.88795	3.07185e-15	1.67114e-13
PA14_17580	3370.7	2.06897	0.415669	3.65527	0.000256909	0.00229015
PA14_17930	3095.13	2.75765	0.316287	7.01233	2.34374e-12	8.80189e-11
PA14_17960	3101.12	2.40539	0.167011	10.9889	4.32124e-28	8.98355e-26
PA14_17980	1719.5	2.39098	0.242229	7.55766	4.10374e-14	1.8235e-12
PA14_18070	555.3	4.15842	0.371806	9.71233	2.67165e-22	3.26098e-20
PA14_18080	716.146	2.22401	0.21513	7.68722	1.50371e-14	7.48126e-13
PA14_18180	632.077	-2.041	0.241702	-6.1436	8.06741e-10	2.07789e-08
PA14_18580	100.857	-1.9231	0.320634	-4.28079	1.86231e-05	0.000213817
PA14_18670	2819.29	1.6973	0.282274	4.10535	4.03704e-05	0.000427265
PA14_18800	568.517	2.65021	0.324546	6.45178	1.10542e-10	3.23348e-09
PA14_18820	156.199	2.20924	0.27401	6.01197	1.8328e-09	4.42686e-08
PA14_19160	457.828	-1.80012	0.154734	-7.91725	2.42822e-15	1.3591e-13
PA14_19170	815.543	-1.96014	0.165803	-8.37009	5.75763e-17	4.29682e-15
PA14_19310	1795.45	2.06834	0.215173	6.96502	3.28361e-12	1.1872e-10
PA14_19920	533.41	-1.65998	0.258232	-4.2886	1.79804e-05	0.000206846
PA14_19930	167.765	-1.8716	0.213067	-6.1237	9.14279e-10	2.33422e-08
PA14_20010	865.555	1.80152	0.267515	4.63488	3.57144e-06	4.68228e-05
PA14_20020	682.905	1.98542	0.395619	3.6644	0.000247917	0.00222361
PA14_20030	233.607	1.54043	0.315773	3.13309	0.00172977	0.0126336
PA14_20040	211.376	2.28229	0.311911	5.55195	2.82501e-08	5.74978e-07
PA14_20190	223.871	1.56592	0.390037	2.65295	0.00797915	0.0468381
PA14_20200	604.939	2.1586	0.521342	3.24676	0.00116726	0.00890517
PA14_20240	99.0998	-2.45601	0.303703	-6.25355	4.01223e-10	1.09136e-08
PA14_20250	109.323	-2.34815	0.245964	-7.27251	3.52861e-13	1.42639e-11
PA14_20290	3932.5	1.84929	0.363003	3.52682	0.000420576	0.00351749
PA14_20480	270.601	1.56632	0.304277	3.33961	0.000838948	0.0066425
PA14_20600	419.868	-2.07575	0.279777	-5.44418	5.20433e-08	1.00646e-06
PA14_20610	1234.87	-2.52473	0.343715	-5.79158	6.97272e-09	1.52016e-07
PA14_20890	2527.63	2.62506	0.419968	4.87515	1.08726e-06	1.61865e-05
PA14_21150	200.491	-1.52108	0.208243	-4.5687	4.90765e-06	6.27856e-05
PA14_21220	9320.51	2.52719	0.502887	3.85637	0.000115083	0.0011091
PA14_21260	1802.2	2.20059	0.425259	3.82742	0.000129493	0.00123368
PA14_21630	846.709	2.48678	0.620351	3.28627	0.00101524	0.00790069
PA14_21650	275.674	-1.74981	0.204827	-5.758	8.51155e-09	1.79915e-07
PA14_21760	11329	1.60329	0.285591	3.66846	0.000244021	0.00219543
PA14_22370	780.049	-1.90425	0.230927	-5.83565	5.35808e-09	1.19674e-07
PA14_22380	197.468	-2.24315	0.233503	-7.22691	4.94116e-13	1.97003e-11
PA14_23070	3152.2	1.67954	0.258768	4.38171	1.17754e-05	0.00014046
PA14_23080	948.571	1.73957	0.247478	4.79751	1.6065e-06	2.26427e-05
PA14_23520	481.24	-1.68344	0.14983	-7.39389	1.42593e-13	6.05863e-12
PA14_23530	263.03	-2.32465	0.25602	-6.85826	6.97059e-12	2.37615e-10
PA14_23640	846.993	-1.92114	0.252773	-5.35531	8.54121e-08	1.58845e-06
PA14_23680	27265.7	2.61019	0.323975	6.32644	2.50881e-10	7.02104e-09
PA14_23690	2586.46	2.02946	0.170633	8.56768	1.05587e-17	9.03852e-16
PA14_24480	1475.58	-1.9207	0.196595	-6.83084	8.44212e-12	2.82423e-10
PA14_24650	4275.39	-1.58834	0.343694	-3.09594	0.00196191	0.0140991
PA14_24860	1828.99	-2.10926	0.262515	-5.94246	2.80779e-09	6.52534e-08
PA14_24890	313.598	-1.64458	0.172673	-6.21395	5.16679e-10	1.37963e-08
PA14_25100	1166.72	-1.84354	0.241305	-5.2596	1.44369e-07	2.51609e-06
PA14_25140	702.012	-1.60372	0.294592	-3.53388	0.000409511	0.00343482
PA14_25270	2020.98	-1.75234	0.187447	-6.28953	3.18431e-10	8.86883e-09
PA14_25640	4284.27	-1.57394	0.192219	-5.18802	2.12545e-07	3.57579e-06
PA14_25800	1339.56	-2.46352	0.225203	-8.43218	3.39292e-17	2.70551e-15
PA14_25810	1023.34	-2.5082	0.165105	-11.7102	1.12964e-31	3.28781e-29
PA14_25820	568.4	-1.96607	0.241554	-5.7764	7.63154e-09	1.64512e-07
PA14_26050	223.422	-1.61231	0.257535	-4.07829	4.53683e-05	0.000473278
PA14_26070	151.582	1.75585	0.265731	4.45746	8.29346e-06	0.000102934
PA14_26080	132.378	1.98117	0.236321	5.92696	3.08591e-09	7.04435e-08
PA14_26090	1561.6	2.14406	0.337079	4.6538	3.25871e-06	4.32095e-05
PA14_26580	190.935	-1.7223	0.243606	-4.73045	2.24019e-06	3.09742e-05
PA14_26860	680.347	2.26162	0.209508	8.05592	7.88839e-16	4.93746e-14
PA14_26890	454.072	-1.79826	0.19372	-6.33189	2.42169e-10	6.80997e-09
PA14_27000	2659.36	2.04055	0.28637	5.16776	2.36914e-07	3.96286e-06
PA14_27520	1173.28	1.58715	0.218554	4.67148	2.99034e-06	4.00156e-05
PA14_27530	838.517	1.89943	0.220506	6.05512	1.40314e-09	3.46089e-08
PA14_27630	209.254	-2.20004	0.300312	-5.46135	4.72521e-08	9.2611e-07
PA14_27640	229.534	-1.98742	0.261704	-5.44125	5.29071e-08	1.01978e-06
PA14_27650	142.669	-1.54953	0.259282	-3.78504	0.000153682	0.00144521
PA14_27680	41.6951	-1.76199	0.262239	-4.5776	4.70344e-06	6.03056e-05
PA14_27870	657.958	1.75588	0.169563	6.95415	3.54692e-12	1.26666e-10
PA14_28130	384.927	-1.58592	0.36036	-2.88934	0.00386049	0.0249411
PA14_28250	969.976	-1.81777	0.198925	-6.26892	3.63555e-10	1.00296e-08
PA14_28360	2051.68	-2.41885	0.332535	-5.60725	2.05572e-08	4.24339e-07
PA14_28370	243.97	-1.96187	0.301346	-4.65315	3.26908e-06	4.32484e-05
PA14_28390	109.46	-1.58102	0.264088	-3.84273	0.000121672	0.00116298
PA14_28490	874.802	2.00561	0.286345	5.01807	5.21931e-07	8.27836e-06
PA14_28500	1085.71	2.78564	0.544572	4.10963	3.96297e-05	0.000420957
PA14_28750	1015.08	-1.77353	0.229904	-5.20872	1.9015e-07	3.24594e-06
PA14_29190	83.816	-1.63958	0.214505	-5.00303	5.64368e-07	8.85086e-06
PA14_29200	281.778	-1.61793	0.147377	-7.08761	1.36449e-12	5.19129e-11
PA14_29330	434.322	1.54132	0.263381	3.70773	0.000209123	0.001908
PA14_29620	1964.94	1.7062	0.1856	6.08882	1.13746e-09	2.86629e-08
PA14_29640	649.122	-1.99964	0.508838	-2.84625	0.00442376	0.0280815
PA14_30050	8662.06	-2.59905	0.264008	-7.72695	1.10155e-14	5.57574e-13
PA14_30770	369.19	-2.06689	0.216448	-6.95559	3.51096e-12	1.26156e-10
PA14_30850	264.983	-1.77062	0.216116	-5.53866	3.04799e-08	6.13923e-07
PA14_31290	319.254	-3.73454	0.533082	-6.03371	1.60237e-09	3.90267e-08
PA14_31380	409.02	-1.90566	0.269285	-4.98595	6.16593e-07	9.57117e-06
PA14_31500	892.157	2.74029	0.257224	8.40685	4.21177e-17	3.26889e-15
PA14_31510	574.87	2.00842	0.279018	5.10591	3.29204e-07	5.36778e-06
PA14_31530	1041.08	1.50444	0.228966	4.01676	5.90033e-05	0.000605747
PA14_31580	665.117	1.61769	0.385671	2.75475	0.00587372	0.0357272
PA14_32330	1158.88	1.52845	0.3142	3.08439	0.00203971	0.0145326
PA14_32985	263.512	3.52114	0.378537	7.82136	5.22576e-15	2.74047e-13
PA14_33000	3071.92	3.69404	0.344668	9.07514	1.13528e-19	1.24688e-17
PA14_33010	706.979	3.29611	0.351757	7.76549	8.13293e-15	4.22695e-13
PA14_33030	1277.58	2.3654	0.22265	8.04567	8.5777e-16	5.25587e-14
PA14_33040	1621.05	2.28508	0.22422	7.64286	2.12457e-14	1.02207e-12
PA14_33970	275.525	-1.62876	0.183631	-5.78106	7.4232e-09	1.61225e-07
PA14_33990	539.281	-2.41007	0.280585	-6.63331	3.28231e-11	1.02173e-09
PA14_34000	198.712	-2.38932	0.309232	-5.97424	2.31166e-09	5.47563e-08
PA14_34010	317.465	-2.15021	0.309256	-5.20464	1.94378e-07	3.3084e-06
PA14_34020	85.1603	-2.02871	0.30562	-4.85123	1.227e-06	1.80363e-05
PA14_34130	611.367	-1.53623	0.243128	-4.02015	5.81601e-05	0.000598145
PA14_34360	59.5564	-1.77346	0.393037	-3.12088	0.0018031	0.0131034
PA14_34460	512.792	2.136	0.319048	4.96337	6.92809e-07	1.06407e-05
PA14_34490	962.706	1.98077	0.334439	4.2922	1.76911e-05	0.000204325
PA14_34500	423.233	1.58125	0.364303	2.86241	0.00420432	0.026953
PA14_34600	632.018	2.32673	0.297293	5.94211	2.81371e-09	6.52534e-08
PA14_34700	41.2225	-1.60691	0.349613	-3.00619	0.00264545	0.0180318
PA14_34800	571.098	-2.17764	0.216697	-7.44784	9.48792e-14	4.12158e-12
PA14_34810	2441.11	-1.63271	0.247815	-4.35513	1.32985e-05	0.000157339
PA14_34830	516.336	-2.06099	0.373986	-4.14022	3.46975e-05	0.000374027
PA14_34840	8332.78	-2.40008	0.407367	-4.65969	3.16692e-06	4.20882e-05
PA14_34850	562.62	-1.84493	0.129451	-9.82304	8.95982e-23	1.21291e-20
PA14_35240	1402.75	3.94125	0.254531	13.2662	3.63443e-40	1.51114e-37
PA14_35360	135.332	1.60176	0.230473	4.48378	7.33318e-06	9.25953e-05
PA14_35930	16.4033	-1.61285	0.374218	-2.8629	0.00419781	0.026941
PA14_36370	103.393	-1.9049	0.245456	-5.47098	4.4755e-08	8.80132e-07
PA14_36375	133.598	-2.41645	0.309414	-6.03108	1.62867e-09	3.95019e-08
PA14_36390	85.6491	-1.9436	0.247958	-5.57756	2.43916e-08	4.99941e-07
PA14_36400	35.2286	-1.94764	0.398222	-3.53408	0.0004092	0.00343482
PA14_36480	84.7469	-2.58332	0.273165	-7.40542	1.30739e-13	5.63728e-12
PA14_36490	93.5875	-2.76365	0.338412	-6.54791	5.8348e-11	1.76898e-09
PA14_36500	417.38	-2.75928	0.330428	-6.69471	2.16106e-11	6.95003e-10
PA14_36520	329.97	-2.83096	0.353427	-6.46397	1.01994e-10	2.99853e-09
PA14_36530	225.632	-2.23589	0.415401	-4.11444	3.88124e-05	0.000413029
PA14_36570	364.337	-1.55579	0.237403	-4.18375	2.86736e-05	0.000312564
PA14_36580	320.041	-2.03742	0.333984	-4.46994	7.82415e-06	9.79449e-05
PA14_36590	562.976	-2.20511	0.348195	-4.76277	1.90956e-06	2.66559e-05
PA14_36605	566.024	-1.85161	0.318422	-4.0793	4.51717e-05	0.000472073
PA14_36620	45.9906	-1.5888	0.378523	-2.76972	0.0056105	0.0343776
PA14_36630	644.191	-1.9049	0.307481	-4.39054	1.13068e-05	0.000135147
PA14_36650	191.31	-2.10217	0.342303	-4.55724	5.18311e-06	6.60195e-05
PA14_36660	257.27	-2.15608	0.311546	-5.14253	2.71067e-07	4.46992e-06
PA14_36670	142.933	-2.27117	0.326283	-5.26539	1.3989e-07	2.46757e-06
PA14_36680	65.6794	-2.22107	0.278381	-5.97407	2.31404e-09	5.47563e-08
PA14_36690	129.922	-2.18288	0.309903	-5.26306	1.41674e-07	2.49149e-06
PA14_36700	141.322	-2.75829	0.309597	-7.1127	1.13796e-12	4.38681e-11
PA14_36710	350.476	-2.08617	0.300401	-5.11099	3.2048e-07	5.24021e-06
PA14_36730	548.047	-2.02547	0.277879	-5.29521	1.18879e-07	2.12991e-06
PA14_36740	382.596	-2.11083	0.295768	-5.26194	1.42547e-07	2.49929e-06
PA14_36760	91.7116	-2.24377	0.314575	-5.38474	7.25497e-08	1.37114e-06
PA14_36770	13.4578	-2.36996	0.344717	-5.24694	1.54643e-07	2.67115e-06
PA14_36780	73.0247	-2.11638	0.309928	-5.05947	4.20433e-07	6.77933e-06
PA14_36790	21.977	-2.29944	0.364357	-4.8109	1.50252e-06	2.13322e-05
PA14_36810	328.592	-2.09642	0.286853	-5.38474	7.25479e-08	1.37114e-06
PA14_36820	492.111	-4.3477	0.637597	-5.92726	3.08036e-09	7.04435e-08
PA14_36830	64.0998	-1.7134	0.288307	-4.03265	5.51504e-05	0.000570213
PA14_36840	711.458	-1.634	0.24599	-4.3575	1.31559e-05	0.000155969
PA14_36850	176.462	-1.90942	0.36932	-3.70277	0.000213262	0.00194272
PA14_36880	30.9506	-2.02237	0.313028	-4.68904	2.74492e-06	3.71356e-05
PA14_36900	10.2925	-1.69939	0.436983	-2.68784	0.00719165	0.0427169
PA14_36960	85.418	-1.95517	0.229744	-6.05082	1.44111e-09	3.53952e-08
PA14_36980	74.1971	-2.00473	0.330937	-4.41498	1.0102e-05	0.000122253
PA14_37070	1151.3	1.7406	0.405024	2.93033	0.00338604	0.0221711
PA14_37320	32.1983	-1.81522	0.259821	-4.82304	1.41386e-06	2.02712e-05
PA14_37340	147.755	-1.72225	0.208124	-5.55641	2.75381e-08	5.62454e-07
PA14_37360	76.1659	-1.60299	0.281444	-3.72824	0.000192821	0.00177596
PA14_37370	71.5775	-1.55034	0.235301	-4.20622	2.59677e-05	0.000288469
PA14_37440	57.3693	-1.7755	0.29472	-4.1381	3.50196e-05	0.000376801
PA14_37460	30.8313	-1.83079	0.305464	-4.18118	2.90003e-05	0.000315534
PA14_37470	22.1013	-1.52163	0.325293	-3.00067	0.00269384	0.0183188
PA14_37520	16.6677	-1.63796	0.342968	-3.17163	0.00151585	0.0111977
PA14_37760	1391.44	-1.76483	0.28612	-4.26173	2.0285e-05	0.000230623
PA14_37850	15.2715	-1.81133	0.411207	-3.10601	0.00189631	0.0136843
PA14_37950	12684.3	-2.11046	0.371211	-4.18877	2.80469e-05	0.00030746
PA14_37980	2178.3	-2.90398	0.436007	-5.29027	1.22133e-07	2.18079e-06
PA14_38110	1599.12	-1.59793	0.204201	-5.03039	4.89473e-07	7.80609e-06
PA14_38310	103.969	-1.52027	0.225375	-4.23064	2.33026e-05	0.000262877
PA14_38440	3390.24	2.08969	0.185788	8.15862	3.38865e-16	2.26728e-14
PA14_38460	1433	1.60829	0.217166	4.75525	1.98197e-06	2.75348e-05
PA14_38500	939.122	1.70555	0.173044	6.5216	6.9562e-11	2.08722e-09
PA14_38510	4485.78	2.63524	0.271508	7.58382	3.35535e-14	1.53791e-12
PA14_38530	2999.04	2.43098	0.310399	5.98423	2.17415e-09	5.18678e-08
PA14_38550	1602.95	2.51928	0.237245	8.1904	2.60369e-16	1.80429e-14
PA14_38730	436.084	-1.58863	0.219718	-4.62787	3.69443e-06	4.80982e-05
PA14_38770	609.65	-2.96333	0.210239	-11.4162	3.47168e-30	9.18574e-28
PA14_38780	445.659	-2.44937	0.155133	-12.1086	9.51136e-34	3.46035e-31
PA14_38790	62.4383	-2.18119	0.250386	-6.47622	9.40493e-11	2.77899e-09
PA14_38800	353.768	-2.67203	0.206064	-10.2332	1.40849e-24	2.10227e-22
PA14_38820	501.586	-2.6191	0.21033	-9.77532	1.43701e-22	1.85885e-20
PA14_38825	237.463	-1.855	0.211169	-6.12409	9.12056e-10	2.33422e-08
PA14_38840	1712.5	-5.1881	0.264584	-17.5166	1.0709e-68	1.24674e-65
PA14_38850	846.362	-6.97626	0.404059	-15.815	2.4539e-56	1.42842e-53
PA14_38860	1512.09	-6.69137	0.257862	-23.7379	1.46437e-124	8.52411e-121
PA14_38880	305.852	-6.52814	0.321766	-18.3547	3.03011e-75	4.40956e-72
PA14_38900	293.537	-6.10608	0.27564	-19.9653	1.10301e-88	2.14021e-85
PA14_38910	170.819	-4.66568	0.344836	-11.9297	8.28355e-33	2.67881e-30
PA14_38920	39.945	-4.08186	0.388516	-9.01287	2.0073e-19	2.08651e-17
PA14_38930	167.741	-2.73049	0.164776	-13.0949	3.52061e-39	1.36623e-36
PA14_38950	179.359	-4.26562	0.224254	-16.4654	6.50513e-61	5.40948e-58
PA14_38970	275.357	-4.43492	0.189818	-20.3337	6.47528e-92	1.88463e-88
PA14_38990	162.732	-4.23135	0.25497	-14.3684	8.1701e-47	4.32347e-44
PA14_39000	92.4045	-3.30796	0.273398	-10.0276	1.15248e-23	1.67714e-21
PA14_39350	1338.7	1.96699	0.367018	3.86418	0.000111463	0.00107958
PA14_39520	377.177	-1.8513	0.199487	-6.4323	1.25687e-10	3.65811e-09
PA14_39650	302.694	-2.67298	0.25314	-8.35836	6.35976e-17	4.62752e-15
PA14_39660	128.347	-1.74851	0.217176	-5.45374	4.93207e-08	9.63409e-07
PA14_39700	27.3293	1.56985	0.320229	3.09603	0.00196128	0.0140991
PA14_39750	140.125	-1.52977	0.206103	-4.69265	2.69695e-06	3.65942e-05
PA14_39860	1600.17	-3.73495	0.345751	-9.24567	2.33769e-20	2.66818e-18
PA14_39870	1627.52	-3.98646	0.298258	-11.5458	7.74796e-31	2.14766e-28
PA14_39880	3329.19	-2.90919	0.296696	-8.00946	1.15209e-15	6.70633e-14
PA14_39890	3666.02	-2.95919	0.317056	-7.66941	1.72784e-14	8.45188e-13
PA14_39910	5615.18	-3.21873	0.333214	-8.09038	5.94767e-16	3.84682e-14
PA14_39925	1666.24	-3.29759	0.367457	-7.57692	3.53862e-14	1.59677e-12
PA14_39945	6033.78	-2.94522	0.397293	-6.15641	7.44103e-10	1.92508e-08
PA14_39960	1531.08	-2.68477	0.507948	-4.35986	1.30147e-05	0.000154609
PA14_39970	774.168	-3.92074	0.569775	-5.97119	2.35529e-09	5.55066e-08
PA14_39980	290.812	-2.0917	0.330913	-4.693	2.69232e-06	3.65942e-05
PA14_39990	337.528	-1.85736	0.28279	-4.6204	3.83009e-06	4.95444e-05
PA14_40010	547.94	-2.30517	0.263709	-6.64421	3.04849e-11	9.54045e-10
PA14_40020	688.942	-2.30318	0.273106	-6.41882	1.37331e-10	3.91343e-09
PA14_40030	449.203	-2.08548	0.317721	-4.87381	1.09468e-06	1.62555e-05
PA14_40040	1604.38	-2.83388	0.264684	-8.6072	7.48658e-18	6.80928e-16
PA14_40050	319.19	-2.41699	0.275713	-6.748	1.49902e-11	4.90212e-10
PA14_40060	148.005	-2.1826	0.231051	-7.00667	2.44054e-12	9.04865e-11
PA14_40130	306.914	1.81981	0.247806	5.04799	4.46485e-07	7.17952e-06
PA14_40150	366.557	1.55512	0.213181	4.63314	3.60159e-06	4.71121e-05
PA14_40160	99.7007	1.68373	0.301076	3.77012	0.000163172	0.00152705
PA14_40310	3201.93	-2.84329	0.398687	-5.76121	8.35136e-09	1.77421e-07
PA14_40650	52.9957	-2.3295	0.251728	-7.0015	2.53236e-12	9.32965e-11
PA14_40940	208.576	-1.51329	0.149739	-6.26542	3.71826e-10	1.02094e-08
PA14_41440	3319.4	2.1256	0.230505	6.73851	1.60021e-11	5.20382e-10
PA14_41610	533.708	-1.78895	0.29475	-4.14875	3.34292e-05	0.000361694
PA14_42080	2774.15	-1.62433	0.260658	-4.09332	4.25246e-05	0.000447623
PA14_42090	2843.74	-1.82574	0.230218	-5.48624	4.10579e-08	8.12918e-07
PA14_42860	2147.48	2.25483	0.57471	3.04694	0.00231186	0.0161552
PA14_42960	18.9087	1.81332	0.373334	3.26775	0.00108406	0.00836912
PA14_43030	1165.37	1.55839	0.319111	3.11603	0.00183302	0.0132712
PA14_43040	405.552	1.5141	0.350035	2.72722	0.006387	0.0384873
PA14_43070	149.911	1.93197	0.234083	5.80195	6.55498e-09	1.43987e-07
PA14_43370	58.1268	-2.64465	0.31137	-6.71582	1.87007e-11	6.04761e-10
PA14_43380	360.207	-3.62313	0.278495	-11.0014	3.76356e-28	8.11395e-26
PA14_43400	244.514	-3.88823	0.306931	-10.8602	1.78397e-27	3.58086e-25
PA14_43405	7.03956	-2.59047	0.523098	-3.89318	9.89403e-05	0.000967952
PA14_43430	782.729	1.89071	0.242028	5.48788	4.06791e-08	8.08167e-07
PA14_43460	293.048	1.62291	0.198325	5.29786	1.17166e-07	2.11809e-06
PA14_43830	666.176	1.97225	0.259916	5.44677	5.12925e-08	9.9624e-07
PA14_43840	3354.14	2.16115	0.211144	7.55805	4.09157e-14	1.8235e-12
PA14_43850	16670.7	2.7578	0.225981	9.72537	2.35059e-22	2.97451e-20
PA14_43900	3579.27	1.82391	0.238452	5.25887	1.44947e-07	2.51862e-06
PA14_44090	127.557	-1.78842	0.224225	-5.44659	5.13437e-08	9.9624e-07
PA14_44180	640.989	1.5954	0.212771	4.84298	1.27908e-06	1.86604e-05
PA14_44300	4735.88	2.95814	0.300155	7.97481	1.52621e-15	8.79611e-14
PA14_44470	3575.49	1.63667	0.293907	3.64948	0.00026277	0.00233168
PA14_44990	122.252	-2.28004	0.249409	-6.87791	6.07368e-12	2.11706e-10
PA14_45000	362.819	-2.54919	0.197891	-10.0149	1.31039e-23	1.86044e-21
PA14_46030	1433.08	1.66566	0.273673	3.9947	6.47759e-05	0.000658047
PA14_46910	1862.88	1.64549	0.158177	6.76443	1.33837e-11	4.4518e-10
PA14_47410	177.833	-2.00127	0.229422	-6.25072	4.0857e-10	1.10618e-08
PA14_48540	107.648	-2.16594	0.283194	-5.67603	1.37858e-08	2.86597e-07
PA14_48550	69.4132	-1.85243	0.303987	-4.25904	2.05303e-05	0.000232956
PA14_48560	145.922	-1.82678	0.235673	-5.36312	8.17984e-08	1.54093e-06
PA14_48570	360.918	-2.10347	0.175023	-8.76441	1.87753e-18	1.82151e-16
PA14_48590	143.339	-2.18673	0.273781	-5.96752	2.40881e-09	5.65391e-08
PA14_48600	200.505	-2.60022	0.225312	-9.04041	1.5608e-19	1.6519e-17
PA14_48610	174.125	-2.77573	0.204923	-10.776	4.46754e-27	8.38889e-25
PA14_48620	99.5229	-2.49414	0.265826	-7.27565	3.44745e-13	1.40333e-11
PA14_48630	108.023	-2.4796	0.235566	-8.13559	4.09938e-16	2.71165e-14
PA14_48640	73.0917	-1.5125	0.201815	-4.6863	2.78187e-06	3.74844e-05
PA14_49060	291.856	-1.9001	0.196683	-6.76114	1.36908e-11	4.52808e-10
PA14_49080	684.871	-2.02464	0.218931	-6.65577	2.81813e-11	8.96411e-10
PA14_49130	386.787	1.58346	0.348938	2.99151	0.00277605	0.0187552
PA14_49320	538.592	1.99644	0.197933	7.19216	6.37729e-13	2.50826e-11
PA14_49750	624.79	-1.58043	0.284521	-3.60271	0.000314922	0.00275031
PA14_50220	4001.11	1.58851	0.21679	4.7293	2.2529e-06	3.10761e-05
PA14_50250	3985.13	1.50746	0.230326	4.06186	4.86842e-05	0.000506055
PA14_50290	45122.1	1.8088	0.291352	4.26821	1.97046e-05	0.000224903
PA14_50500	1122.81	2.6478	0.317178	6.54081	6.11885e-11	1.84548e-09
PA14_51220	2075.69	-1.62167	0.292825	-3.60337	0.000314121	0.00274962
PA14_51890	407.905	-1.80643	0.198321	-6.23276	4.58289e-10	1.23505e-08
PA14_52040	1312.28	-1.82048	0.200978	-6.21708	5.06477e-10	1.35862e-08
PA14_52120	137.258	-1.54293	0.2525	-3.88798	0.000101082	0.00098725
PA14_52420	606.998	-2.27218	0.237777	-7.17902	7.02109e-13	2.74294e-11
PA14_52430	90.6995	-2.7707	0.260169	-8.47155	2.42147e-17	1.98527e-15
PA14_52440	103.242	-2.19322	0.276189	-5.89557	3.73379e-09	8.49001e-08
PA14_52720	4537.92	1.66623	0.140851	7.76115	8.41655e-15	4.33564e-13
PA14_52990	5013.2	2.85081	0.298635	7.6358	2.24422e-14	1.05352e-12
PA14_53000	1239.04	2.09752	0.198783	7.65792	1.88975e-14	9.16686e-13
PA14_53010	4496.6	1.96364	0.180807	7.67475	1.65746e-14	8.17631e-13
PA14_53070	5361.03	1.6201	0.342708	3.07002	0.00214046	0.0151577
PA14_53400	738.965	2.16598	0.408504	4.00078	6.31335e-05	0.000644737
PA14_53470	1992.4	2.20897	0.350243	4.71899	2.37022e-06	3.24637e-05
PA14_53500	2823.99	1.83188	0.169837	7.39704	1.39253e-13	5.96025e-12
PA14_53870	171.529	-1.729	0.200967	-5.76847	7.99962e-09	1.71198e-07
PA14_53880	731.036	-1.97428	0.181507	-7.7351	1.03322e-14	5.27576e-13
PA14_53890	86.043	-2.25996	0.194662	-8.67865	4.00493e-18	3.70043e-16
PA14_54130	580.448	2.33945	0.195493	9.04608	1.48189e-19	1.59742e-17
PA14_54170	4818.94	2.23468	0.212212	7.85609	3.96303e-15	2.1164e-13
PA14_54180	380.44	-1.60141	0.165839	-6.20402	5.50383e-10	1.44967e-08
PA14_54210	43849.3	3.12952	0.214735	11.9481	6.64347e-33	2.2748e-30
PA14_54220	2342.11	2.50694	0.253324	7.71317	1.2273e-14	6.1587e-13
PA14_54260	321.843	-2.37101	0.211384	-8.51191	1.71097e-17	1.44342e-15
PA14_54270	493.438	-1.5249	0.217002	-4.39906	1.08721e-05	0.000131028
PA14_54850	482.222	-2.25664	0.2459	-6.84653	7.56612e-12	2.5606e-10
PA14_55580	2753.45	1.74747	0.286709	4.107	4.00836e-05	0.000425003
PA14_55760	489.493	-2.02085	0.127075	-11.365	6.24768e-30	1.58121e-27
PA14_55770	2076.93	-1.55322	0.198606	-4.93986	7.81787e-07	1.19627e-05
PA14_56070	2580.96	2.03685	0.213086	6.87257	6.30535e-12	2.17209e-10
PA14_56200	469.142	1.61741	0.29969	3.48119	0.000499192	0.00411586
PA14_56220	834.136	2.41717	0.412253	4.51664	6.28299e-06	7.96804e-05
PA14_56250	785.641	-1.89956	0.164631	-8.06651	7.23343e-16	4.62701e-14
PA14_56540	702.372	2.48254	0.420558	4.62746	3.70177e-06	4.80982e-05
PA14_56620	281.074	-2.33232	0.380607	-4.72767	2.27105e-06	3.12525e-05
PA14_56680	2581.17	1.77572	0.270539	4.42521	9.63465e-06	0.000117575
PA14_56690	672.491	2.04714	0.315141	4.63254	3.61214e-06	4.71441e-05
PA14_57010	66573.3	2.32848	0.21364	8.24974	1.58738e-16	1.12685e-14
PA14_57020	7312.59	1.83581	0.219695	5.7758	7.65896e-09	1.64512e-07
PA14_57030	5919.43	2.89103	0.237087	9.81523	9.68217e-23	1.28091e-20
PA14_57460	1562.42	1.80383	0.235579	5.2747	1.32975e-07	2.3599e-06
PA14_57650	445.111	-1.60942	0.224908	-4.62455	3.75406e-06	4.86689e-05
PA14_57950	2755.22	1.78733	0.273025	4.45621	8.34225e-06	0.00010332
PA14_57960	3286.1	1.84381	0.225313	5.66005	1.51325e-08	3.13475e-07
PA14_58070	5663.21	1.64868	0.155077	6.94377	3.81773e-12	1.35506e-10
PA14_58080	4628.64	1.98168	0.187684	7.53077	5.04405e-14	2.22435e-12
PA14_58330	12850.1	1.70145	0.213515	5.30127	1.15e-07	2.09192e-06
PA14_58375	6141.67	2.4024	0.208214	8.84956	8.78676e-19	8.6691e-17
PA14_58500	1419.84	-1.84687	0.263496	-4.90443	9.36974e-07	1.41666e-05
PA14_58840	566.231	1.88116	0.14907	8.75739	1.99823e-18	1.90684e-16
PA14_58850	329.148	1.9239	0.178213	7.57727	3.5291e-14	1.59677e-12
PA14_59790	1666.41	2.40888	0.35127	5.27555	1.32355e-07	2.35609e-06
PA14_59840	3220.64	1.80707	0.34089	3.62864	0.000284914	0.00250905
PA14_60190	64154.1	3.23486	0.23894	11.1888	4.62701e-29	1.07735e-26
PA14_60280	420.451	1.5726	0.303787	3.33931	0.00083987	0.0066425
PA14_60400	1365.67	-1.7856	0.211346	-5.75334	8.74963e-09	1.83869e-07
PA14_60490	1852.16	1.62062	0.298845	3.56547	0.000363198	0.00312286
PA14_60650	474.945	1.50072	0.186726	4.9999	5.73608e-07	8.95168e-06
PA14_60700	898.963	2.41719	0.287662	6.42552	1.31422e-10	3.7685e-09
PA14_60810	1014.6	1.58409	0.204122	4.91615	8.82616e-07	1.33794e-05
PA14_60820	208.018	1.55344	0.222159	4.43014	9.41719e-06	0.000115649
PA14_61000	572.123	2.03036	0.360267	4.03782	5.39507e-05	0.000558802
PA14_61170	198.885	-1.9715	0.230106	-6.07621	1.23054e-09	3.07424e-08
PA14_61180	305.959	-2.21699	0.223128	-7.37238	1.67612e-13	7.00648e-12
PA14_61200	46488.8	-1.62952	0.195571	-5.39437	6.87632e-08	1.31236e-06
PA14_61300	2950.97	1.52933	0.19879	4.80956	1.51264e-06	2.14236e-05
PA14_61610	1647.9	1.85847	0.204105	6.28124	3.35894e-10	9.31066e-09
PA14_61620	645.165	2.77588	0.256624	8.5854	9.05176e-18	7.99069e-16
PA14_61640	1179.04	2.09388	0.165605	9.16605	4.90676e-20	5.49274e-18
PA14_61770	4985.74	-1.56211	0.257035	-3.87285	0.000107571	0.00104536
PA14_61960	593.242	-1.61885	0.244474	-4.30801	1.6473e-05	0.000191396
PA14_62440	911.343	-1.88249	0.177718	-7.37166	1.68512e-13	7.00648e-12
PA14_62450	1527.2	-1.5214	0.128433	-7.35808	1.86571e-13	7.70234e-12
PA14_62510	604.503	-1.52048	0.17225	-5.49575	3.8905e-08	7.78234e-07
PA14_62680	2248.02	1.8517	0.316473	4.11788	3.82378e-05	0.000409158
PA14_62690	1691.03	2.38809	0.356624	5.15481	2.53885e-07	4.22247e-06
PA14_62780	1934.35	-2.04002	0.185185	-7.91267	2.51934e-15	1.39667e-13
PA14_62830	12171.5	-1.59414	0.310709	-3.30175	0.000960833	0.00751749
PA14_62940	10072.1	1.9557	0.235189	5.95396	2.61727e-09	6.11852e-08
PA14_62960	17175.3	2.30817	0.219321	7.96613	1.63721e-15	9.34335e-14
PA14_62970	110536	3.00233	0.229877	10.617	2.48292e-26	4.2509e-24
PA14_62990	18150.9	2.57066	0.22483	8.94698	3.6535e-19	3.73105e-17
PA14_63270	2597.03	1.89119	0.320516	4.20176	2.64846e-05	0.000292537
PA14_63290	664.799	1.50495	0.329585	2.91602	0.00354531	0.02311
PA14_63570	340.716	1.51277	0.309261	3.07815	0.00208292	0.0148224
PA14_63640	845.39	2.10638	0.398942	3.98586	6.72369e-05	0.000680671
PA14_63680	62.3682	-2.51265	0.367	-5.33502	9.55354e-08	1.76543e-06
PA14_63710	16.8262	-1.51657	0.367422	-2.6482	0.00809217	0.0473412
PA14_63970	324.481	-1.77811	0.174436	-6.91198	4.77934e-12	1.68609e-10
PA14_64010	1151.19	1.62777	0.134293	7.84248	4.41744e-15	2.33763e-13
PA14_64030	5115.54	1.95985	0.127689	10.8406	2.21095e-27	4.28997e-25
PA14_64050	5720.32	2.49596	0.243836	7.90841	2.60691e-15	1.43159e-13
PA14_64180	4864.57	-1.89197	0.190893	-6.90046	5.18329e-12	1.81759e-10
PA14_64190	449.679	-1.52396	0.226051	-4.22597	2.37917e-05	0.000266843
PA14_64480	1057.19	1.75162	0.267117	4.4209	9.8291e-06	0.000119697
PA14_64500	1110.46	2.91217	0.198981	11.7586	6.37561e-32	1.95329e-29
PA14_64530	1584.69	-3.70893	0.196433	-16.0406	6.64639e-58	4.29874e-55
PA14_64610	113.399	1.58693	0.310778	3.26164	0.00110771	0.00850657
PA14_64620	188.954	1.53861	0.328469	2.9537	0.00313992	0.0207935
PA14_64850	126.426	-2.31077	0.217258	-8.04224	8.82076e-16	5.29336e-14
PA14_64860	145.564	-2.12401	0.183128	-8.49622	1.95862e-17	1.62873e-15
PA14_64870	122.829	-1.70824	0.187647	-6.07534	1.23722e-09	3.07773e-08
PA14_64880	73.5213	-1.82269	0.206587	-6.07659	1.22761e-09	3.07424e-08
PA14_65000	5191.66	1.74186	0.242836	4.80847	1.52093e-06	2.14887e-05
PA14_65080	2704.39	-1.93916	0.136802	-9.96966	2.0693e-23	2.86795e-21
PA14_65190	3099.17	1.60371	0.158451	6.5154	7.24985e-11	2.16417e-09
PA14_65200	13144.6	1.61471	0.126887	8.19415	2.52371e-16	1.76994e-14
PA14_65300	19784.6	1.77417	0.178623	6.75759	1.40306e-11	4.61423e-10
PA14_65310	6181.78	1.87048	0.324227	4.08379	4.4307e-05	0.000464704
PA14_65700	1135.32	2.07176	0.210761	7.14447	9.03444e-13	3.50596e-11
PA14_65710	3125.77	2.08393	0.188679	8.03132	9.64259e-16	5.7275e-14
PA14_65970	322.408	1.6722	0.212359	5.18911	2.11301e-07	3.56517e-06
PA14_66040	735.18	1.67903	0.378731	3.04503	0.0023266	0.0162387
PA14_66050	1201.49	1.956	0.316564	4.46202	8.11889e-06	0.000101199
PA14_66190	3156.44	1.67461	0.186535	5.93537	2.9318e-09	6.77223e-08
PA14_66200	2215.58	1.79865	0.213798	5.78044	7.45051e-09	1.61225e-07
PA14_66210	2104.13	1.56376	0.207089	4.81407	1.47884e-06	2.11506e-05
PA14_66290	6555.27	1.74225	0.247562	4.75139	2.02022e-06	2.79993e-05
PA14_66460	3345.02	2.62157	0.413001	4.98324	6.25268e-07	9.68001e-06
PA14_66700	1395.63	-1.55	0.208007	-4.70508	2.53768e-06	3.46756e-05
PA14_66770	7424.53	2.57147	0.250306	8.04313	8.75728e-16	5.29336e-14
PA14_66790	17004.6	2.95798	0.229812	10.4295	1.8189e-25	2.94107e-23
PA14_66800	1586.64	2.03392	0.291614	5.09334	3.51819e-07	5.68871e-06
PA14_67270	190.349	1.63275	0.219763	4.81349	1.48318e-06	2.11607e-05
PA14_67280	204.275	1.68447	0.250951	4.43426	9.23909e-06	0.000113701
PA14_67300	241.731	1.66514	0.227714	4.79241	1.64787e-06	2.31696e-05
PA14_67310	229.162	2.06268	0.212797	6.97618	3.03306e-12	1.10346e-10
PA14_67320	577.171	2.60214	0.241794	8.37047	5.73891e-17	4.29682e-15
PA14_67340	315.753	2.28963	0.276469	6.20624	5.42658e-10	1.43582e-08
PA14_67350	1759.82	3.21354	0.2332	11.2903	1.46543e-29	3.55428e-27
PA14_67370	267.883	2.05017	0.17394	8.46436	2.57563e-17	2.08233e-15
PA14_67410	574.037	3.48274	0.270254	10.7616	5.2234e-27	9.5017e-25
PA14_67420	1402.98	3.49753	0.278288	10.5282	6.40266e-26	1.06485e-23
PA14_67440	2497.79	2.88964	0.169575	13.6362	2.43892e-42	1.09207e-39
PA14_67580	2429.53	-1.84134	0.193432	-6.54896	5.79409e-11	1.76583e-09
PA14_67600	2746.76	1.56418	0.151767	6.51114	7.45805e-11	2.21496e-09
PA14_68300	10232.4	3.77243	0.649855	5.47362	4.40927e-08	8.70046e-07
PA14_68470	388.324	1.61134	0.284155	3.67477	0.000238061	0.00215179
PA14_68730	2121.38	1.61806	0.19803	5.29581	1.18492e-07	2.12991e-06
PA14_68800	1018.28	1.62257	0.218589	4.83433	1.33595e-06	1.92967e-05
PA14_68840	2433.12	1.90733	0.215362	6.16666	6.9749e-10	1.82067e-08
PA14_69030	796.253	1.71952	0.291241	3.96691	7.28103e-05	0.000734539
PA14_69090	4863.21	2.1671	0.520968	3.15277	0.00161731	0.0118868
PA14_69600	297.735	2.15875	0.263933	6.01011	1.85399e-09	4.45954e-08
PA14_69750	1493.57	1.74901	0.167724	7.01456	2.30668e-12	8.71895e-11
PA14_69990	623.831	1.70745	0.255704	4.44851	8.64671e-06	0.000106863
PA14_70010	285.148	2.88638	0.314174	7.3513	1.96287e-13	8.04637e-12
PA14_70040	1477.91	2.81553	0.275245	8.17571	2.94122e-16	1.9908e-14
PA14_70310	119.283	1.76941	0.308443	3.89414	9.85461e-05	0.000965719
PA14_70640	166.401	-1.95016	0.515472	-2.78223	0.00539867	0.0332195
PA14_70950	1521.65	1.66219	0.389813	2.9587	0.00308943	0.0205527
PA14_70970	508.482	2.42221	0.386046	4.93846	7.87424e-07	1.19989e-05
PA14_71150	15.4898	-1.92151	0.504591	-2.77635	0.00549732	0.0337552
PA14_71390	584.219	2.05884	0.143493	10.3241	5.48136e-25	8.62351e-23
PA14_71600	1831.62	-1.53516	0.226791	-4.26913	1.96239e-05	0.000224422
PA14_71620	1279.2	-2.02061	0.22709	-6.38729	1.68857e-10	4.77143e-09
PA14_71630	5052.64	1.96497	0.545241	2.63404	0.0084376	0.0491153
PA14_71640	1504.23	1.88838	0.198003	6.6612	2.71605e-11	8.68689e-10
PA14_71650	4383.89	1.9895	0.307898	4.6351	3.56761e-06	4.68228e-05
PA14_72060	449.909	-1.70208	0.294069	-3.96015	7.49031e-05	0.000751743
PA14_72360	2142.24	2.58464	0.308127	6.62408	3.49414e-11	1.08188e-09
PA14_72370	1703.17	2.34527	0.286922	6.26072	3.83199e-10	1.04723e-08
PA14_72380	1239.26	1.51322	0.267393	3.54463	0.000393158	0.00333943
PA14_72500	985.096	1.85253	0.263735	4.83599	1.32483e-06	1.92315e-05
PA14_72510	3101.94	1.63273	0.265825	4.01036	6.06266e-05	0.000621316
PA14_73000	249.339	-1.77292	0.206335	-5.85232	4.84758e-09	1.08949e-07
PA14_73010	558.652	-2.22298	0.198216	-8.36294	6.11762e-17	4.50768e-15
PA14_73020	208.579	-2.87848	0.26584	-8.74793	2.17298e-18	2.04015e-16
PA14_73040	465.843	-2.05849	0.184952	-8.06154	7.53394e-16	4.76685e-14
PA14_73050	182.406	-2.35216	0.208071	-8.5853	9.06005e-18	7.99069e-16
PA14_73060	83.8574	-1.70545	0.272216	-4.22344	2.40597e-05	0.00026933
PA14_73070	222.556	-1.60212	0.195015	-5.30474	1.12831e-07	2.06229e-06
PA14_73160	416.318	-2.1542	0.196707	-8.05087	8.22103e-16	5.09092e-14
PA14_73170	2266.63	-2.88487	0.21032	-11.0324	2.66764e-28	5.97245e-26
PA14_73190	431.518	-3.93109	0.200168	-16.7897	2.90192e-63	2.81535e-60
PA14_73320	819.093	-2.31807	0.327169	-5.36093	8.27926e-08	1.54467e-06

## Sheet: 48h_Lung
Significant DEGs in the lung tissue-associated biofilm compared with in vitro SCFM at 48 h
Locus Tag	baseMean	log2FoldChange	lfcSE	stat	pvalue	padj
PA14_00030	4552.21	1.60045	0.191045	5.39134	6.99347e-08	3.41929e-07
PA14_00120	1525.14	2.08809	0.23279	6.53516	6.35396e-11	4.05595e-10
PA14_00140	269.756	1.96924	0.136343	10.198	2.02371e-24	3.35062e-23
PA14_00150	89.128	1.76818	0.180884	6.57524	4.8576e-11	3.12819e-10
PA14_00160	527.481	1.67043	0.182638	6.00602	1.90132e-09	1.07896e-08
PA14_00310	221.906	-2.08481	0.183787	-8.21895	2.05292e-16	1.98415e-15
PA14_00320	63.7394	-1.62458	0.280306	-3.77903	0.000157441	0.000519279
PA14_00520	270.726	2.16032	0.301876	5.3058	1.12177e-07	5.35877e-07
PA14_00530	465.87	2.05153	0.25362	5.85893	4.65861e-09	2.54217e-08
PA14_00650	195.084	-1.53283	0.1853	-5.1734	2.29868e-07	1.06662e-06
PA14_00670	184.335	-1.68804	0.162811	-6.83625	8.12923e-12	5.66035e-11
PA14_00710	478.298	-1.7207	0.244708	-4.705	2.53869e-06	1.06213e-05
PA14_00790	3213.92	-2.98749	0.200363	-12.0426	2.12278e-33	5.47415e-32
PA14_00800	325.469	-1.97587	0.147971	-9.46128	3.0419e-21	4.04754e-20
PA14_00850	88.8578	-1.92185	0.25039	-5.42711	5.7274e-08	2.83838e-07
PA14_00860	57.8718	-2.52438	0.211899	-9.21665	3.06523e-20	3.79281e-19
PA14_00875	344.121	-2.28791	0.200102	-8.58935	8.74648e-18	9.33599e-17
PA14_00890	64.5543	-3.09328	0.317294	-7.99762	1.26848e-15	1.18283e-14
PA14_00900	81.498	-2.57935	0.195703	-10.258	1.08943e-24	1.82449e-23
PA14_00910	336.734	-2.58638	0.230475	-8.77176	1.759e-18	1.96388e-17
PA14_00925	137.922	-2.36587	0.285732	-6.32982	2.45447e-10	1.49007e-09
PA14_00940	142.868	-2.45508	0.153882	-12.2214	2.39031e-34	6.60225e-33
PA14_00960	39.9083	-1.94049	0.209865	-6.54482	5.95668e-11	3.81909e-10
PA14_00970	79.5496	-1.74632	0.173081	-6.78623	1.15105e-11	7.85519e-11
PA14_01020	543.246	-2.04046	0.147014	-9.97764	1.90959e-23	2.92871e-22
PA14_01030	405.122	-2.19495	0.16453	-9.86444	5.93633e-23	8.8033e-22
PA14_01040	180.72	-2.91608	0.272503	-8.64194	5.52662e-18	5.95364e-17
PA14_01060	48.9794	-2.27032	0.177595	-9.55551	1.22981e-21	1.68643e-20
PA14_01070	166.561	-2.25174	0.187286	-8.98266	2.64294e-19	3.08061e-18
PA14_01080	75.2683	-2.52905	0.216185	-9.07169	1.17185e-19	1.39378e-18
PA14_01100	453.713	-2.00987	0.187028	-7.70129	1.34697e-14	1.16817e-13
PA14_01110	279.852	-1.66604	0.132794	-8.21634	2.09816e-16	2.02452e-15
PA14_01220	144.173	-1.55471	0.159194	-6.16961	6.84572e-10	4.02998e-09
PA14_01230	138.895	-2.03939	0.172886	-8.48253	2.20357e-17	2.29739e-16
PA14_01330	269.481	-1.55492	0.156677	-6.24733	4.17521e-10	2.48805e-09
PA14_01390	459.951	-1.597	0.105107	-9.70095	2.98694e-22	4.2562e-21
PA14_01490	3667.96	-2.77457	0.166793	-13.1905	9.95397e-40	3.3925e-38
PA14_01580	759.792	1.62768	0.166689	6.3152	2.69815e-10	1.62783e-09
PA14_01710	33623.5	-4.29033	0.308832	-12.021	2.75466e-33	7.07232e-32
PA14_01720	18335.5	-5.35325	0.348797	-13.6796	1.34512e-42	5.02523e-41
PA14_01730	2633.94	-2.76257	0.241134	-9.06471	1.24939e-19	1.48298e-18
PA14_01750	407.716	1.58007	0.146505	6.85705	7.02986e-12	4.92428e-11
PA14_01870	379.354	1.8276	0.150256	8.32954	8.11561e-17	8.01658e-16
PA14_01900	233.003	2.43096	0.186957	9.90584	3.92649e-23	5.85257e-22
PA14_01960	185.194	-1.72381	0.210239	-5.48763	4.0737e-08	2.05199e-07
PA14_02090	129.621	-1.62593	0.284487	-3.7323	0.000189736	0.000618445
PA14_02100	100.626	-2.36563	0.235526	-7.62589	2.42361e-14	2.05602e-13
PA14_02220	1022	-2.13571	0.211243	-7.41112	1.25233e-13	1.00255e-12
PA14_02230	131.495	-1.73535	0.156831	-7.40543	1.30728e-13	1.04225e-12
PA14_02390	119.692	2.24383	0.227335	7.32952	2.30984e-13	1.82408e-12
PA14_02450	1355.18	-2.35987	0.209849	-8.53056	1.45641e-17	1.53767e-16
PA14_02470	617.414	-2.10129	0.181118	-8.43721	3.25e-17	3.35239e-16
PA14_02510	327.862	-2.78467	0.176897	-12.4753	1.01825e-35	2.92332e-34
PA14_02520	870.669	-2.55436	0.252888	-7.80745	5.83563e-15	5.16085e-14
PA14_02530	834.026	2.01107	0.293689	4.95197	7.34665e-07	3.2412e-06
PA14_02640	255.094	1.6512	0.243454	4.44786	8.67294e-06	3.36973e-05
PA14_02890	71.4382	1.83934	0.216557	5.83705	5.31347e-09	2.88332e-08
PA14_02910	66.4634	-1.72435	0.252708	-4.5884	4.46654e-06	1.80395e-05
PA14_03080	731.747	-5.26631	0.337863	-13.8877	7.51943e-44	3.02229e-42
PA14_03090	3142.98	-3.74683	0.337829	-9.40376	5.26461e-21	6.92599e-20
PA14_03110	53.2401	2.24355	0.256375	6.4683	9.91136e-11	6.19779e-10
PA14_03170	301.285	1.59369	0.228922	4.46028	8.18511e-06	3.20153e-05
PA14_03240	124.697	1.74134	0.199036	5.85277	4.83444e-09	2.63319e-08
PA14_03300	1256.26	2.31966	0.235649	7.42398	1.13649e-13	9.13583e-13
PA14_03400	64.9136	1.56812	0.279791	3.56687	0.000361267	0.00113502
PA14_03430	1421.58	-2.23483	0.149355	-11.1047	1.18963e-28	2.45857e-27
PA14_03450	1931.4	-2.2464	0.161054	-10.3719	3.32798e-25	5.78969e-24
PA14_03490	120.28	-1.50132	0.16037	-5.78127	7.41402e-09	3.97141e-08
PA14_03510	88.7012	-1.95675	0.186327	-7.43025	1.08396e-13	8.74977e-13
PA14_03520	54.7181	-1.8733	0.191943	-6.77912	1.20911e-11	8.23215e-11
PA14_03590	175.345	-3.42878	0.155889	-18.2963	8.84919e-75	1.03146e-72
PA14_03650	365.945	2.14934	0.331477	4.77761	1.77387e-06	7.55711e-06
PA14_03670	187.494	2.34255	0.293287	6.04446	1.49907e-09	8.59902e-09
PA14_03680	237.072	2.38646	0.460863	4.01954	5.83109e-05	0.000202645
PA14_03700	740.912	3.21956	0.355046	7.48734	7.02843e-14	5.74498e-13
PA14_03710	359.885	2.67139	0.271727	7.74199	9.7871e-15	8.55161e-14
PA14_03760	172.73	2.77494	0.189518	11.5575	6.76293e-31	1.55788e-29
PA14_03770	106.306	2.0416	0.168512	8.67156	4.26241e-18	4.62594e-17
PA14_03830	213.022	1.83023	0.190568	6.58459	4.56141e-11	2.95377e-10
PA14_03880	727.545	-1.74642	0.135217	-8.66052	4.69631e-18	5.07794e-17
PA14_03900	1529.53	-2.20235	0.142912	-11.3776	5.409e-30	1.18066e-28
PA14_03920	1222.07	-2.44481	0.12539	-14.8994	3.32784e-50	1.67195e-48
PA14_03930	523.146	-1.55246	0.0910908	-10.6997	1.02151e-26	1.88397e-25
PA14_03940	504.099	-1.93892	0.111768	-12.1848	3.74421e-34	1.01969e-32
PA14_03960	488.311	-2.0317	0.157464	-9.2549	2.14438e-20	2.71094e-19
PA14_04000	289.482	-1.67398	0.10479	-10.4615	1.2982e-25	2.31373e-24
PA14_04010	314.273	-2.61228	0.186735	-10.9131	9.98246e-28	1.93926e-26
PA14_04060	180.216	2.1912	0.16114	10.0038	1.46673e-23	2.2674e-22
PA14_04250	122.94	1.8682	0.155932	8.26561	1.38983e-16	1.35905e-15
PA14_04300	711.291	-1.62649	0.149298	-7.03911	1.93474e-12	1.40946e-11
PA14_04410	2418.08	-1.669	0.0868773	-12.5539	3.78271e-36	1.0968e-34
PA14_04510	333.001	-1.68731	0.172109	-6.47244	9.64359e-11	6.03682e-10
PA14_04650	221.181	-2.00471	0.201748	-7.11121	1.15028e-12	8.58363e-12
PA14_04690	320.93	-3.09939	0.245326	-10.2993	7.10057e-25	1.19948e-23
PA14_05050	575.456	-2.10315	0.152522	-10.0109	1.36573e-23	2.12253e-22
PA14_05130	328.662	-2.19368	0.175397	-9.22921	2.72634e-20	3.39511e-19
PA14_05150	784.77	-1.59454	0.120695	-8.42461	3.61942e-17	3.72028e-16
PA14_05210	151.262	-2.16964	0.238086	-6.72548	1.75013e-11	1.1697e-10
PA14_05220	754.942	-1.57614	0.103007	-9.68954	3.34023e-22	4.71353e-21
PA14_05230	922.06	-1.67408	0.117118	-9.36128	7.87795e-21	1.02713e-19
PA14_05340	403.779	-1.98781	0.133684	-10.5509	5.02946e-26	9.13136e-25
PA14_05360	1300.73	-1.5816	0.090517	-11.0825	1.52597e-28	3.12048e-27
PA14_05390	2868.67	-1.76649	0.103745	-11.4558	2.19872e-30	4.85385e-29
PA14_05400	291.206	-1.60063	0.129581	-7.9065	2.64721e-15	2.42577e-14
PA14_05410	170.365	-1.71937	0.19565	-5.86091	4.60342e-09	2.51676e-08
PA14_05510	1042.69	-1.65207	0.164339	-6.55083	5.72194e-11	3.67263e-10
PA14_05630	153.675	-2.13597	0.164419	-9.49679	2.1645e-21	2.92685e-20
PA14_05700	261.698	1.59933	0.14422	7.08511	1.38939e-12	1.02369e-11
PA14_05770	372.752	1.53456	0.208428	4.63743	3.5276e-06	1.44679e-05
PA14_05810	471.268	-2.02304	0.272276	-5.36621	8.04085e-08	3.90192e-07
PA14_05820	2615.46	-4.20461	0.249763	-14.571	4.29441e-48	1.98634e-46
PA14_05840	8161.46	-4.19754	0.268137	-13.5635	6.58957e-42	2.44611e-40
PA14_05860	1476.08	-4.43115	0.256483	-15.0414	3.92887e-51	1.99108e-49
PA14_05890	231.159	2.12101	0.28279	5.46677	4.58309e-08	2.29998e-07
PA14_05990	867.924	1.57623	0.125918	7.93426	2.11758e-15	1.94657e-14
PA14_06000	1932.47	-3.09491	0.218126	-11.5613	6.47566e-31	1.49762e-29
PA14_06010	1440.51	-2.46515	0.189548	-9.97031	2.05593e-23	3.12845e-22
PA14_06130	353.571	-1.98621	0.180457	-7.82476	5.08614e-15	4.5255e-14
PA14_06180	1539.72	-1.92349	0.296744	-4.56107	5.08945e-06	2.03718e-05
PA14_06190	190.954	-2.09644	0.1526	-9.96479	2.17323e-23	3.29833e-22
PA14_06290	3676.12	-1.75613	0.151871	-7.77466	7.5648e-15	6.64972e-14
PA14_06360	456.887	1.57136	0.245732	4.09027	4.30878e-05	0.000152007
PA14_06570	179.365	-1.57943	0.135103	-7.42273	1.14731e-13	9.21006e-13
PA14_06680	52.3928	-1.57584	0.236388	-4.26812	1.97131e-05	7.31306e-05
PA14_06700	39.697	-1.58125	0.267251	-3.8236	0.000131516	0.000438737
PA14_06720	174.796	-2.83803	0.157761	-14.3462	1.12589e-46	4.9336e-45
PA14_06730	35.4003	-1.8177	0.232415	-5.38303	7.32409e-08	3.57195e-07
PA14_06740	52.2773	-3.79827	0.246725	-13.0023	1.18778e-38	3.82452e-37
PA14_06750	549.454	-2.58363	0.181506	-11.0934	1.35117e-28	2.78255e-27
PA14_06770	200.807	-3.04058	0.145753	-16.9132	3.59585e-64	2.83198e-62
PA14_06790	43.3929	-1.99729	0.249255	-5.76154	8.33512e-09	4.44438e-08
PA14_06800	17.6676	-1.96795	0.261708	-5.36298	8.18607e-08	3.96909e-07
PA14_06810	231.397	-2.76793	0.470909	-4.79717	1.60922e-06	6.88078e-06
PA14_06830	657.492	-2.44212	0.369015	-5.17444	2.28597e-07	1.06157e-06
PA14_06840	332.998	-2.88714	0.214307	-10.8242	2.64375e-27	5.03522e-26
PA14_06860	115.161	-4.21987	0.478721	-7.63116	2.32647e-14	1.97649e-13
PA14_06890	960.635	1.62335	0.296686	3.6289	0.00028463	0.000906957
PA14_06960	1147.32	-2.06161	0.220721	-6.77953	1.20566e-11	8.21821e-11
PA14_06970	237.63	-1.63971	0.147966	-7.20514	5.79836e-13	4.41737e-12
PA14_07030	261.845	-1.98743	0.153933	-9.17247	4.62322e-20	5.63685e-19
PA14_07150	517.121	1.94485	0.14579	9.38163	6.49579e-21	8.48821e-20
PA14_07210	900.467	1.52347	0.206709	4.5993	4.2391e-06	1.71924e-05
PA14_07450	563.908	2.54468	0.142914	13.7512	5.00834e-43	1.9203e-41
PA14_07460	256.378	2.15852	0.159168	9.92458	3.25464e-23	4.8761e-22
PA14_07480	18941.4	4.85272	0.262482	16.3223	6.85101e-60	4.58939e-58
PA14_07530	7283.13	2.43704	0.257509	7.27064	3.57801e-13	2.78778e-12
PA14_07650	1645.78	-2.37183	0.13564	-13.245	4.82333e-40	1.67324e-38
PA14_07660	1341.73	-2.80973	0.142436	-15.6878	1.83204e-55	1.04678e-53
PA14_07680	7263.82	-2.19857	0.178581	-9.10169	8.89409e-20	1.06512e-18
PA14_07710	496.107	-1.66105	0.180724	-6.01535	1.795e-09	1.02161e-08
PA14_07790	337.851	-1.83863	0.133178	-9.47565	2.65103e-21	3.56817e-20
PA14_07990	37.0463	-2.35012	0.248786	-7.16137	7.98733e-13	6.03764e-12
PA14_08000	165.265	-1.58191	0.150689	-6.6775	2.43059e-11	1.60424e-10
PA14_08010	109.108	-1.67802	0.143477	-7.68463	1.53437e-14	1.32087e-13
PA14_08020	88.0178	-1.85086	0.220093	-5.82333	5.76858e-09	3.11867e-08
PA14_08040	120.356	-1.61202	0.192361	-5.40729	6.39869e-08	3.14432e-07
PA14_08060	79.5435	-1.76913	0.202296	-5.9279	3.0684e-09	1.71289e-08
PA14_08070	304.071	-3.10662	0.127544	-19.8286	1.6873e-87	3.27785e-85
PA14_08090	103.347	-3.05212	0.162793	-15.1915	4.02629e-52	2.09511e-50
PA14_08100	51.2953	-3.46073	0.256322	-11.2369	2.68771e-29	5.69598e-28
PA14_08110	13.8718	-3.91242	0.384781	-8.38425	5.10519e-17	5.1387e-16
PA14_08120	658.869	-1.81369	0.220173	-5.64844	1.61906e-08	8.43996e-08
PA14_08140	12.7902	-3.58893	0.401559	-7.291	3.07652e-13	2.40348e-12
PA14_08150	170.952	-1.93509	0.240382	-5.6857	1.30277e-08	6.84632e-08
PA14_08160	54.4301	-2.54391	0.232816	-8.4744	2.363e-17	2.45921e-16
PA14_08180	26.0314	-2.39654	0.304142	-6.02087	1.73477e-09	9.89259e-09
PA14_08190	23.7274	-2.70413	0.294389	-7.22188	5.12744e-13	3.93194e-12
PA14_08200	16.3133	-2.41946	0.339229	-5.47435	4.39113e-08	2.20616e-07
PA14_08210	100.561	-2.76013	0.208631	-10.4874	9.87185e-26	1.77025e-24
PA14_08220	92.0338	-2.09549	0.25853	-5.92194	3.18159e-09	1.77099e-08
PA14_08230	61.6025	-2.2132	0.222241	-7.39707	1.39218e-13	1.10687e-12
PA14_08240	288.311	-2.3947	0.231699	-7.88118	3.24303e-15	2.94858e-14
PA14_08250	64.6984	-1.73221	0.259295	-4.50038	6.78318e-06	2.67111e-05
PA14_08260	77.6174	-3.21912	0.198167	-13.3259	1.63745e-40	5.74884e-39
PA14_08270	100.286	-2.44676	0.1591	-11.7604	6.24389e-32	1.53542e-30
PA14_08280	96.2893	-2.28548	0.243918	-7.04314	1.87953e-12	1.37095e-11
PA14_08300	578.977	-1.63779	0.115973	-9.14685	5.8618e-20	7.05838e-19
PA14_08560	2427.82	1.57321	0.192374	5.19596	2.03661e-07	9.53362e-07
PA14_08620	3510.8	3.00849	0.20261	12.0137	3.01043e-33	7.66997e-32
PA14_08630	1795.04	2.76816	0.175617	12.4809	9.48548e-36	2.7367e-34
PA14_08640	1963.97	2.38181	0.216792	8.345	7.1212e-17	7.07025e-16
PA14_08710	9847.17	2.48284	0.18278	10.4404	1.62077e-25	2.87108e-24
PA14_08730	24955.2	1.87708	0.15468	8.41951	3.78053e-17	3.87903e-16
PA14_08750	14669.1	2.1501	0.161492	9.76276	1.62674e-22	2.36425e-21
PA14_08780	62235.9	1.56214	0.123472	7.9806	1.45623e-15	1.35574e-14
PA14_08830	46253.3	1.89019	0.19631	6.72211	1.79109e-11	1.1957e-10
PA14_08870	5627.82	1.65039	0.217256	4.97902	6.39075e-07	2.83666e-06
PA14_08890	12961.3	2.67001	0.304729	6.92747	4.28446e-12	3.03032e-11
PA14_08900	19685.3	3.13226	0.274843	9.35372	8.46192e-21	1.09591e-19
PA14_08910	17802.3	1.96507	0.159632	8.7115	2.99877e-18	3.26669e-17
PA14_08920	19638.8	2.66616	0.274678	7.66482	1.79079e-14	1.53481e-13
PA14_08930	4946.86	3.19682	0.290129	9.09436	9.51453e-20	1.13628e-18
PA14_08950	21501.1	2.96999	0.254052	9.46457	2.94778e-21	3.93127e-20
PA14_08970	16144	2.35995	0.23556	7.61356	2.66652e-14	2.24898e-13
PA14_08980	8469.56	1.64469	0.156305	6.85599	7.0818e-12	4.95471e-11
PA14_08990	15013.2	2.17796	0.183442	8.74768	2.17787e-18	2.40847e-17
PA14_09000	18576.8	1.67199	0.128464	8.5294	1.47103e-17	1.5503e-16
PA14_09020	18666	1.71143	0.149313	7.61383	2.66082e-14	2.24743e-13
PA14_09040	25150	2.2849	0.168128	10.1821	2.38255e-24	3.88949e-23
PA14_09050	40549.2	1.93761	0.160259	8.50635	1.79499e-17	1.8849e-16
PA14_09070	10574.8	3.12834	0.308254	8.33472	7.76832e-17	7.68654e-16
PA14_09150	25404.3	-4.08752	0.248774	-14.1174	2.96841e-45	1.2446e-43
PA14_09160	1010.7	-3.2665	0.111881	-24.0301	1.34763e-127	6.04154e-125
PA14_09210	6928.61	-2.68655	0.143181	-14.7229	4.59508e-49	2.19509e-47
PA14_09220	938.6	-3.50865	0.189549	-15.4601	6.45038e-54	3.48082e-52
PA14_09230	2334.11	-3.37116	0.221354	-12.6155	1.73442e-36	5.13105e-35
PA14_09240	10876.4	-1.92007	0.140101	-9.57775	9.91843e-22	1.36332e-20
PA14_09270	18111.5	-2.27168	0.133682	-12.6638	9.38192e-37	2.81844e-35
PA14_09280	13534.7	-2.16975	0.218447	-7.29676	2.94787e-13	2.31539e-12
PA14_09290	2185.56	-1.53711	0.277442	-3.48597	0.000490363	0.00151128
PA14_09300	2242.54	-1.56901	0.304468	-3.28787	0.00100949	0.00297888
PA14_09340	12342	-1.84738	0.14053	-9.031	1.7011e-19	2.00689e-18
PA14_09380	2450.49	-2.02436	0.137427	-10.5222	6.82924e-26	1.23222e-24
PA14_09400	2166.93	-3.32232	0.170139	-16.1441	1.25044e-58	7.67114e-57
PA14_09410	949.144	-4.37695	0.224291	-16.9675	1.42783e-64	1.17203e-62
PA14_09420	1670.2	-4.89598	0.269171	-16.0815	3.44095e-58	2.06741e-56
PA14_09440	3995.49	-5.04341	0.263308	-17.0015	8.00897e-65	6.66804e-63
PA14_09450	1421.02	-5.51218	0.269109	-18.36	2.7453e-75	3.26522e-73
PA14_09460	1416.04	-5.15493	0.268209	-17.0951	1.61439e-65	1.40427e-63
PA14_09470	251.786	-4.19198	0.230524	-15.7068	1.3584e-55	7.83838e-54
PA14_09480	92.5844	-2.61355	0.28976	-7.09398	1.30312e-12	9.65001e-12
PA14_09490	1673.08	-2.44499	0.171063	-10.9375	7.63145e-28	1.49751e-26
PA14_09500	2329.31	-3.41052	0.213696	-13.2853	2.81885e-40	9.83728e-39
PA14_09520	3713.55	-2.82727	0.177499	-12.6965	6.18371e-37	1.87701e-35
PA14_09530	1431.93	-2.73592	0.203141	-10.6451	1.83704e-26	3.36675e-25
PA14_09540	1175.99	-2.31708	0.194326	-8.96129	3.20897e-19	3.71806e-18
PA14_09710	192.413	2.19198	0.174477	9.24412	2.37184e-20	2.97911e-19
PA14_09940	273.117	-1.74762	0.277642	-4.28918	1.79335e-05	6.69977e-05
PA14_09950	1022.55	-3.61826	0.265128	-11.5684	5.95558e-31	1.38283e-29
PA14_09960	153.275	-1.76432	0.133673	-8.89096	6.05815e-19	6.93653e-18
PA14_10170	955.547	-2.29416	0.218717	-7.83281	4.77094e-15	4.25804e-14
PA14_10200	3265.79	-2.65562	0.264771	-7.84351	4.38141e-15	3.9224e-14
PA14_10210	1007.02	-2.74424	0.206605	-10.4829	1.03503e-25	1.85036e-24
PA14_10290	1095.07	-1.77077	0.172482	-6.94172	3.87348e-12	2.74965e-11
PA14_10350	445.395	-1.89432	0.325598	-4.12941	3.63694e-05	0.000129719
PA14_10370	1062.34	-2.5084	0.444685	-4.44541	8.7725e-06	3.40387e-05
PA14_10380	653.239	-2.16207	0.516666	-3.20411	0.00135479	0.00391265
PA14_10410	8.28357	1.68911	0.445193	2.46475	0.013711	0.0342658
PA14_10440	144.294	1.89167	0.197492	6.66376	2.66915e-11	1.75573e-10
PA14_10490	679.011	-2.04104	0.12091	-12.1041	1.00476e-33	2.6617e-32
PA14_10500	7061.66	-1.79623	0.135623	-8.98879	2.49977e-19	2.91957e-18
PA14_10530	2092.5	-3.37658	0.126382	-22.1486	1.07664e-108	3.48591e-106
PA14_10540	2133.78	-3.14365	0.15935	-16.1149	2.00565e-58	1.2176e-56
PA14_10560	1446.82	-2.09877	0.196364	-7.77032	7.82894e-15	6.87004e-14
PA14_10570	837.747	-2.22224	0.141545	-11.6314	2.85494e-31	6.73626e-30
PA14_10600	519.945	2.18845	0.209208	7.70766	1.28142e-14	1.11298e-13
PA14_10610	80.8454	1.6865	0.216242	5.1223	3.01824e-07	1.38944e-06
PA14_10920	20.1032	1.92851	0.33602	3.99677	6.42118e-05	0.000221961
PA14_10950	25.0559	-1.56195	0.272958	-3.65884	0.000253359	0.000812198
PA14_11050	34.5816	1.64761	0.288638	3.72776	0.000193192	0.000628655
PA14_11070	36.9477	1.92606	0.273932	4.90113	9.52855e-07	4.15973e-06
PA14_11110	152.48	1.79743	0.189964	6.43695	1.21899e-10	7.58193e-10
PA14_11150	37.444	1.82349	0.248803	4.99432	5.90425e-07	2.63073e-06
PA14_11190	127.173	1.78873	0.287386	4.25051	2.1328e-05	7.88204e-05
PA14_11270	5702.78	-4.23889	0.134136	-27.2748	8.45354e-164	8.2112e-161
PA14_11280	521.388	-3.66303	0.15809	-19.535	5.53267e-85	9.48364e-83
PA14_11290	1264.73	-4.15344	0.122823	-29.1238	1.79541e-186	2.61591e-183
PA14_11310	536.701	-3.59252	0.173643	-17.3971	8.67299e-68	7.89784e-66
PA14_11320	918.949	-3.61729	0.174728	-17.4385	4.20863e-68	3.89332e-66
PA14_11470	556.713	2.05824	0.176898	8.38687	4.99274e-17	5.03421e-16
PA14_11610	84.6988	2.23586	0.216073	7.65111	1.99248e-14	1.70018e-13
PA14_11620	95.548	1.64942	0.184699	5.80611	6.39404e-09	3.44722e-08
PA14_11660	194.942	1.92231	0.237553	5.67409	1.39429e-08	7.30746e-08
PA14_11670	95.3223	1.74245	0.256938	4.54879	5.39555e-06	2.15378e-05
PA14_11740	274.463	-1.51973	0.18887	-5.01316	5.35433e-07	2.3967e-06
PA14_11810	803.041	-1.57912	0.292779	-3.46088	0.000538408	0.00165149
PA14_12050	936.787	1.57217	0.153555	6.4946	8.32528e-11	5.26244e-10
PA14_12080	1724.7	1.52148	0.163255	5.79819	6.70358e-09	3.6041e-08
PA14_12360	463.138	1.75904	0.163111	7.25642	3.97475e-13	3.08043e-12
PA14_12450	1599.76	-2.66771	0.162827	-12.8393	9.87624e-38	3.09456e-36
PA14_12470	319.338	-1.78462	0.173423	-6.97002	3.16887e-12	2.27161e-11
PA14_12590	212.521	1.85234	0.203322	6.28817	3.21238e-10	1.92412e-09
PA14_12920	243.825	2.91226	0.226547	10.292	7.66076e-25	1.29037e-23
PA14_12940	106.775	2.68014	0.323668	6.48831	8.68052e-11	5.47512e-10
PA14_12960	60.3553	2.47117	0.314173	6.00434	1.92117e-09	1.08842e-08
PA14_12970	91.7243	1.99533	0.25538	5.56673	2.59567e-08	1.33518e-07
PA14_12990	672.998	1.845	0.156339	8.11734	4.76523e-16	4.51573e-15
PA14_13000	276.957	2.05989	0.320104	4.66353	3.10835e-06	1.28324e-05
PA14_13010	526.165	2.6205	0.356491	5.75476	8.67652e-09	4.62219e-08
PA14_13030	1392.07	-2.12664	0.131555	-11.7971	4.04215e-32	1.00245e-30
PA14_13040	842.476	-2.50368	0.119316	-16.1559	1.03128e-58	6.39393e-57
PA14_13050	174.579	-2.7976	0.147298	-15.0926	1.81294e-51	9.26827e-50
PA14_13140	593.785	-2.4696	0.17254	-10.9896	4.28607e-28	8.55453e-27
PA14_13170	3296.12	2.40061	0.300447	6.19425	5.85631e-10	3.46503e-09
PA14_13190	1340.45	-2.58382	0.192928	-10.4249	1.90797e-25	3.3493e-24
PA14_13300	69.3839	-2.24417	0.251099	-6.66337	2.67624e-11	1.75841e-10
PA14_13350	340.125	-2.5002	0.198966	-9.69607	3.13321e-22	4.44291e-21
PA14_13360	285.359	-3.08798	0.175177	-14.3475	1.10381e-46	4.91069e-45
PA14_13370	122.537	-2.60215	0.242718	-8.38786	4.95067e-17	5.00043e-16
PA14_13380	161.514	-2.50303	0.230351	-8.39924	4.49371e-17	4.54676e-16
PA14_13390	296.708	-2.34504	0.189847	-9.33685	9.92459e-21	1.27683e-19
PA14_13430	1455.16	1.78033	0.145278	8.29168	1.11664e-16	1.09375e-15
PA14_13720	168.734	-2.37077	0.148518	-12.0766	1.40432e-33	3.67012e-32
PA14_13730	485.504	-2.63955	0.169509	-12.1612	5.00076e-34	1.34928e-32
PA14_13870	94.3435	1.75992	0.201535	5.86935	4.37517e-09	2.39647e-08
PA14_13890	142.61	2.05998	0.190706	7.77554	7.51235e-15	6.6136e-14
PA14_13920	78.5322	2.7619	0.319423	6.81422	9.47759e-12	6.53673e-11
PA14_13940	1572.67	1.972	0.216158	6.48981	8.59428e-11	5.42659e-10
PA14_14010	373.923	1.83886	0.210751	6.00429	1.92172e-09	1.08842e-08
PA14_14300	266.481	2.81764	0.242962	9.22574	2.81604e-20	3.49933e-19
PA14_14360	769.929	-2.07454	0.129602	-11.5434	7.96832e-31	1.81404e-29
PA14_14560	244.393	1.75866	0.197261	6.00827	1.87516e-09	1.06619e-08
PA14_14600	1887.77	2.10252	0.147737	10.3366	4.81344e-25	8.32425e-24
PA14_14680	2025.22	1.78983	0.126323	9.60105	7.91365e-22	1.0955e-20
PA14_14690	1407.31	2.0509	0.105947	13.8971	6.59341e-44	2.68716e-42
PA14_14770	3676.83	1.80173	0.169754	7.23619	4.61465e-13	3.54804e-12
PA14_14780	9457.3	2.14271	0.159254	9.85094	6.79071e-23	1.00447e-21
PA14_14810	1140.54	2.15815	0.166028	9.54025	1.42492e-21	1.94484e-20
PA14_14960	417.347	-1.77621	0.146137	-8.21468	2.12738e-16	2.04932e-15
PA14_15050	417.334	-3.10489	0.119381	-21.1735	1.67602e-99	4.06994e-97
PA14_15070	1210.79	-3.60801	0.173729	-17.4752	2.21201e-68	2.07929e-66
PA14_15080	555.64	-3.18141	0.142827	-18.2468	2.19264e-74	2.45745e-72
PA14_15090	299.45	-2.09901	0.156222	-9.75258	1.79839e-22	2.60074e-21
PA14_15100	342.471	-1.82083	0.159246	-7.82193	5.20196e-15	4.61446e-14
PA14_15110	557.734	-2.12518	0.138862	-11.1501	7.15447e-29	1.49449e-27
PA14_15120	476.697	-3.65418	0.175079	-17.5981	2.54552e-69	2.51446e-67
PA14_15130	447.106	-4.48277	0.211483	-18.4812	2.92473e-76	3.70551e-74
PA14_15140	317.846	-2.61814	0.226892	-9.04167	1.54301e-19	1.82407e-18
PA14_15180	324.821	1.74256	0.172767	6.74377	1.5433e-11	1.03861e-10
PA14_15530	19.2922	1.79193	0.384091	3.17408	0.00150315	0.00430695
PA14_15770	951.687	1.99758	0.224449	6.36606	1.93941e-10	1.18479e-09
PA14_15780	590.74	2.32651	0.131931	13.24	5.1516e-40	1.76609e-38
PA14_15830	138.973	1.53231	0.145021	6.58057	4.68645e-11	3.02801e-10
PA14_15890	472.348	-1.78799	0.124578	-9.71882	2.50674e-22	3.58951e-21
PA14_15990	10506.5	2.54397	0.17334	11.3652	6.23055e-30	1.34988e-28
PA14_16250	11072.7	-3.00807	0.324931	-7.53473	4.89363e-14	4.02826e-13
PA14_16260	1536.9	-2.2931	0.149109	-11.514	1.12214e-30	2.50568e-29
PA14_16440	168.081	-1.52361	0.172711	-5.49421	3.92474e-08	1.98038e-07
PA14_16590	228.979	-1.71295	0.159833	-7.1255	1.03707e-12	7.76867e-12
PA14_16610	121.555	-1.54198	0.212968	-4.56459	5.00474e-06	2.00465e-05
PA14_16630	4092.5	-2.20331	0.278048	-5.90219	3.58705e-09	1.9872e-08
PA14_16640	2682.6	-1.55211	0.234812	-4.1997	2.67273e-05	9.75982e-05
PA14_16680	406.44	-2.09986	0.120066	-12.6806	7.57794e-37	2.2883e-35
PA14_16690	1117.68	-1.88706	0.0942107	-13.8928	7.00792e-44	2.83626e-42
PA14_16790	862.326	-1.6187	0.164855	-6.32707	2.49856e-10	1.51525e-09
PA14_17000	155.946	3.11449	0.253628	9.96232	2.22795e-23	3.37218e-22
PA14_17140	6094.33	1.94419	0.179013	7.65327	1.95938e-14	1.67438e-13
PA14_17370	777.942	1.53206	0.145293	6.57532	4.85471e-11	3.12819e-10
PA14_17540	834.352	1.68824	0.214562	5.21056	1.88275e-07	8.84891e-07
PA14_17580	2460.73	-1.94461	0.116174	-11.7557	6.59991e-32	1.61615e-30
PA14_17620	85.9451	2.40946	0.216947	8.4008	4.43442e-17	4.49457e-16
PA14_17640	76.8847	1.51319	0.202653	4.6256	3.73515e-06	1.52014e-05
PA14_17700	2392.78	-4.15865	0.349537	-10.3005	7.00889e-25	1.1909e-23
PA14_17710	1010.24	-3.22291	0.303993	-8.76156	1.92572e-18	2.14181e-17
PA14_17880	58.7763	1.99808	0.21651	6.53533	6.34706e-11	4.05595e-10
PA14_17910	216.368	2.34838	0.138202	12.7818	2.07124e-37	6.45519e-36
PA14_17990	516.642	1.90686	0.20215	6.59939	4.12864e-11	2.68846e-10
PA14_18060	510.511	3.3448	0.147185	18.7581	1.66276e-78	2.36355e-76
PA14_18070	1191.45	4.90776	0.515054	8.79233	1.46486e-18	1.64811e-17
PA14_18110	348.573	2.22555	0.172547	9.54338	1.38252e-21	1.8914e-20
PA14_18160	408.418	-1.7773	0.167186	-7.19231	6.37035e-13	4.84047e-12
PA14_18300	97.6322	1.63656	0.215748	4.92247	8.5459e-07	3.74759e-06
PA14_18310	10.9219	1.70556	0.413615	2.71069	0.00671443	0.0176746
PA14_18320	9.56205	1.87283	0.4694	2.75178	0.00592718	0.0157088
PA14_18360	56.3801	1.60625	0.222272	4.63317	3.60113e-06	1.4728e-05
PA14_18410	76.2612	1.56395	0.222714	4.45777	8.28171e-06	3.23497e-05
PA14_18450	131.959	1.61142	0.151887	6.80253	1.02801e-11	7.07346e-11
PA14_18470	104.34	2.17925	0.247503	6.48807	8.69421e-11	5.47782e-10
PA14_18480	71.7203	2.04577	0.269526	5.46105	4.73336e-08	2.3679e-07
PA14_18510	168.617	2.56041	0.180697	10.9453	6.99987e-28	1.37822e-26
PA14_18550	108.791	1.63058	0.175578	5.99687	2.01154e-09	1.13708e-08
PA14_18565	151.006	1.51359	0.148693	6.29762	3.02257e-10	1.81603e-09
PA14_18580	213.847	1.96858	0.233505	5.98874	2.11473e-09	1.19309e-08
PA14_18590	863.908	-3.57149	0.321208	-9.35886	8.05987e-21	1.0485e-19
PA14_18660	860.219	2.19295	0.150669	10.7274	7.57177e-27	1.40536e-25
PA14_18670	2530.5	3.28557	0.233783	11.5923	4.5073e-31	1.05496e-29
PA14_18760	103.143	1.84025	0.231307	5.49468	3.91421e-08	1.97678e-07
PA14_18810	208.14	2.08964	0.243449	6.26714	3.67743e-10	2.19366e-09
PA14_18820	77.0895	1.83307	0.24052	5.25759	1.45955e-07	6.90443e-07
PA14_19150	406.013	2.65073	0.143945	14.3811	6.797e-47	3.04715e-45
PA14_19160	666.683	2.42095	0.127402	14.4657	1.9952e-47	9.15593e-46
PA14_19350	824.469	-1.65372	0.261041	-4.16956	3.05187e-05	0.000110337
PA14_19360	2013.55	-1.67516	0.242172	-4.57256	4.81793e-06	1.93781e-05
PA14_19370	3288.41	-1.5951	0.212893	-4.81008	1.50868e-06	6.46991e-06
PA14_19490	578	3.0699	0.336485	7.44255	9.87619e-14	8.00535e-13
PA14_19500	122.598	4.38227	0.503934	7.43227	1.06752e-13	8.629e-13
PA14_19510	172.28	4.03985	0.334183	10.2624	1.04098e-24	1.74837e-23
PA14_19520	66.2805	2.89389	0.340732	6.73581	1.63016e-11	1.09517e-10
PA14_19530	231.865	3.61894	0.47426	6.42806	1.29243e-10	8.03017e-10
PA14_19540	164.244	2.73607	0.314887	6.84141	7.84155e-12	5.46658e-11
PA14_19560	119.678	3.06327	0.33112	7.4697	8.03765e-14	6.55153e-13
PA14_19570	81.1747	3.46571	0.257623	11.0181	3.12415e-28	6.30019e-27
PA14_19580	158.875	2.24928	0.18217	9.16268	5.06238e-20	6.13379e-19
PA14_19650	69.0444	1.53912	0.253033	3.82773	0.000129328	0.000431686
PA14_19710	90.4654	-2.22647	0.173756	-9.51306	1.85127e-21	2.52083e-20
PA14_19860	237.681	-1.8426	0.172762	-7.3406	2.12645e-13	1.68154e-12
PA14_19870	1151.42	-2.3152	0.180697	-9.62616	6.20036e-22	8.66563e-21
PA14_19950	3118.28	2.18459	0.340148	4.80793	1.52501e-06	6.53513e-06
PA14_20040	102.554	1.98849	0.392831	3.67227	0.000240409	0.000772811
PA14_20170	216.215	3.58586	0.254318	11.7687	5.65753e-32	1.39712e-30
PA14_20180	146.84	2.23536	0.200659	8.25224	1.55456e-16	1.51251e-15
PA14_20250	115.245	-1.52439	0.176641	-5.40732	6.39756e-08	3.14432e-07
PA14_20270	264.822	2.91497	0.168242	13.8573	1.14908e-43	4.58688e-42
PA14_20300	248.113	1.63764	0.227447	4.69814	2.62546e-06	1.09607e-05
PA14_20320	72.1352	1.61533	0.326156	3.21459	0.00130631	0.00378577
PA14_20380	135.522	1.99995	0.347995	4.13136	3.60625e-05	0.000128703
PA14_20470	502.727	1.75367	0.434721	2.7904	0.00526427	0.0140606
PA14_20610	903.492	-2.90222	0.25095	-9.3108	1.26871e-20	1.61796e-19
PA14_20730	2945.07	-1.77314	0.176355	-6.79458	1.08629e-11	7.46569e-11
PA14_20800	630.438	2.0633	0.274659	5.44159	5.28064e-08	2.63039e-07
PA14_20890	1421.79	-3.61715	0.162073	-18.7433	2.194e-78	3.04443e-76
PA14_20900	847.416	-3.70184	0.106934	-29.2029	1.78231e-187	3.46243e-184
PA14_20920	547.051	-3.28034	0.167265	-16.1881	6.11762e-59	3.87538e-57
PA14_20940	419.391	-3.12324	0.251082	-10.1884	2.23337e-24	3.66651e-23
PA14_20950	791.485	-5.0165	0.272059	-16.3431	4.87043e-60	3.3394e-58
PA14_20960	334.929	-5.46044	0.205154	-23.7433	1.2884e-124	4.69299e-122
PA14_20970	995.251	-4.26892	0.205319	-18.0092	1.64965e-72	1.74803e-70
PA14_20980	745.108	-4.70473	0.266135	-15.5354	1.99896e-54	1.09905e-52
PA14_21000	824.693	-4.5199	0.257424	-15.3542	3.32229e-53	1.77636e-51
PA14_21010	601.143	-4.74409	0.246432	-16.9426	2.18234e-64	1.74229e-62
PA14_21020	3309.74	-3.44732	0.159395	-18.0307	1.11886e-72	1.20754e-70
PA14_21030	1480.37	-1.62547	0.179275	-5.87011	4.35501e-09	2.38768e-08
PA14_21060	94.8288	1.50659	0.271534	3.43819	0.000585614	0.00178222
PA14_21160	199.173	-1.86448	0.141983	-9.07337	1.15389e-19	1.37523e-18
PA14_21220	5287.24	-4.88563	0.222118	-19.3711	1.35289e-83	2.25276e-81
PA14_21260	1395.51	-2.81356	0.206197	-10.8337	2.38302e-27	4.55352e-26
PA14_21310	237.03	-1.82339	0.158957	-7.85086	4.13197e-15	3.70479e-14
PA14_21410	124.318	2.20022	0.202034	8.02283	1.0334e-15	9.66717e-15
PA14_21480	53.9147	1.61281	0.29472	3.53992	0.000400254	0.00125077
PA14_21510	280.657	-2.12817	0.280936	-5.563	2.65172e-08	1.36041e-07
PA14_21520	1488.99	-3.71844	0.303333	-10.3848	2.90635e-25	5.07132e-24
PA14_21530	3581.33	-5.59899	0.440595	-11.3821	5.1337e-30	1.12478e-28
PA14_21540	1435.07	-1.62221	0.144417	-7.2463	4.28312e-13	3.30623e-12
PA14_21570	121.895	-1.56603	0.126746	-7.81748	5.38901e-15	4.77312e-14
PA14_21630	639.501	-2.32213	0.231317	-7.53499	4.88386e-14	4.0259e-13
PA14_21830	2056.54	2.40482	0.267735	6.86334	6.72672e-12	4.71761e-11
PA14_21870	639.587	1.78583	0.143776	8.4059	4.24586e-17	4.31095e-16
PA14_22080	5981.45	3.41846	0.316021	9.05681	1.34321e-19	1.59111e-18
PA14_22090	1095.26	2.28055	0.230905	7.40999	1.26309e-13	1.00978e-12
PA14_22100	102.482	2.21179	0.27798	5.89575	3.72973e-09	2.06428e-08
PA14_22110	110.525	1.80778	0.270663	4.56522	4.98966e-06	2.00274e-05
PA14_22130	109.142	3.09602	0.351281	7.14468	9.02085e-13	6.80123e-12
PA14_22140	95.0346	2.72167	0.274964	7.77016	7.83901e-15	6.87004e-14
PA14_22160	43.0303	2.67657	0.289249	7.15117	8.6042e-13	6.4955e-12
PA14_22190	338.795	1.97134	0.184469	7.57261	3.658e-14	3.0412e-13
PA14_22220	34.7449	1.96248	0.304216	4.53563	5.74317e-06	2.2785e-05
PA14_22230	77.3888	2.98231	0.281508	8.46198	2.62881e-17	2.72611e-16
PA14_22240	106.206	2.75076	0.25611	8.4562	2.76226e-17	2.85941e-16
PA14_22250	145.784	4.01144	0.293149	11.5516	7.24644e-31	1.65617e-29
PA14_22260	121.95	4.22605	0.325036	10.9918	4.18367e-28	8.37885e-27
PA14_22270	3980.64	2.05026	0.238653	6.20177	5.58333e-10	3.31024e-09
PA14_22280	615.13	1.95189	0.254664	5.41989	5.96366e-08	2.94295e-07
PA14_22320	1215.42	-2.23133	0.312018	-5.3705	7.85193e-08	3.8166e-07
PA14_22330	452.978	2.5971	0.193673	10.429	1.82857e-25	3.21962e-24
PA14_22350	594.205	-1.74496	0.448137	-2.67191	0.00754198	0.0197106
PA14_22380	121.845	-1.96537	0.300041	-4.67057	3.00358e-06	1.24324e-05
PA14_22450	358.035	-1.83175	0.137911	-9.10348	8.74847e-20	1.05126e-18
PA14_22590	53.4852	2.57893	0.234889	8.42474	3.61561e-17	3.72028e-16
PA14_22650	297.13	-2.33605	0.175484	-10.0392	1.02552e-23	1.59806e-22
PA14_22660	314.356	-1.54858	0.116207	-8.36468	6.0277e-17	6.02563e-16
PA14_22720	145.087	-1.77705	0.196251	-6.13096	8.73524e-10	5.1011e-09
PA14_22740	388.652	2.89749	0.253522	9.1836	4.16913e-20	5.11531e-19
PA14_22880	105.237	-2.12169	0.253512	-6.13596	8.46454e-10	4.95294e-09
PA14_23060	840.719	1.68853	0.130784	8.49674	1.94988e-17	2.0402e-16
PA14_23070	1861.83	2.09989	0.168623	9.02849	1.74061e-19	2.04935e-18
PA14_23080	368.712	1.5228	0.214694	4.42129	9.81149e-06	3.77934e-05
PA14_23160	115.566	1.56052	0.175318	5.61003	2.02286e-08	1.04793e-07
PA14_23330	49853.9	1.88822	0.187027	7.034	2.00688e-12	1.45837e-11
PA14_23350	1693.09	1.53575	0.234472	4.12447	3.71596e-05	0.000132375
PA14_23390	1624.6	1.91353	0.456465	2.97058	0.00297235	0.00819048
PA14_23400	1798.19	1.6412	0.449811	2.4302	0.0150907	0.0373771
PA14_23410	1351.6	1.74605	0.356358	3.34257	0.000830054	0.00247699
PA14_23460	3760.01	1.89025	0.336531	3.96246	7.41823e-05	0.000255065
PA14_23590	202.177	2.92631	0.213735	10.9674	5.48057e-28	1.08274e-26
PA14_23610	280.535	2.10469	0.165118	9.25	2.24485e-20	2.83181e-19
PA14_23640	849.748	1.53356	0.167612	5.72261	1.049e-08	5.55272e-08
PA14_23680	15256.2	-1.63509	0.209829	-5.03615	4.74987e-07	2.13598e-06
PA14_23690	1991.03	2.52197	0.145808	13.3561	1.09124e-40	3.85438e-39
PA14_23750	2670.57	2.68014	0.237301	8.90487	5.34489e-19	6.14399e-18
PA14_23770	621.369	2.6012	0.241639	8.41612	3.89166e-17	3.98604e-16
PA14_23810	754.502	1.51548	0.165484	5.69013	1.26946e-08	6.67724e-08
PA14_23990	1074.57	-2.05933	0.12285	-12.0649	1.61847e-33	4.19219e-32
PA14_24010	515.816	-1.80563	0.150896	-8.15081	3.61486e-16	3.45934e-15
PA14_24020	285.2	-2.92324	0.211916	-11.0904	1.39658e-28	2.86594e-27
PA14_24040	197.076	-2.9501	0.180966	-13.1206	2.51084e-39	8.40988e-38
PA14_24050	108.235	-2.44892	0.203363	-9.22507	2.83386e-20	3.51399e-19
PA14_24170	1223.64	1.67803	0.292318	3.80966	0.000139159	0.00046344
PA14_24230	260.435	-1.81921	0.139584	-8.90448	5.36378e-19	6.15357e-18
PA14_24370	249.519	-1.54563	0.130719	-7.41168	1.24712e-13	9.99755e-13
PA14_24410	73.4599	-1.87545	0.228031	-5.71846	1.07493e-08	5.67969e-08
PA14_24420	238.495	-1.57414	0.139793	-7.13836	9.44493e-13	7.10259e-12
PA14_24445	3486.2	-2.22084	0.137522	-11.9615	5.65152e-33	1.43205e-31
PA14_24650	4253.05	-2.38296	0.194623	-9.29323	1.49679e-20	1.9005e-19
PA14_24675	762.291	1.90773	0.135211	9.84456	7.23552e-23	1.06756e-21
PA14_24740	447.333	-1.68406	0.236159	-4.73886	2.14927e-06	9.07018e-06
PA14_24770	826.487	-2.33444	0.177369	-9.93045	3.06868e-23	4.60935e-22
PA14_24790	655.347	-2.54536	0.331736	-5.97287	2.3311e-09	1.31009e-08
PA14_24860	2048.35	-2.51184	0.177339	-10.9317	8.13393e-28	1.59076e-26
PA14_24980	1167.67	-2.18579	0.0969215	-16.5872	8.63053e-62	6.20972e-60
PA14_25100	1450.25	1.65637	0.222821	4.8689	1.12218e-06	4.85891e-06
PA14_25140	1318.76	1.97617	0.201995	6.94355	3.82359e-12	2.71755e-11
PA14_25160	2280.06	1.80184	0.230084	5.37471	7.67049e-08	3.73152e-07
PA14_25600	5039.11	1.66168	0.250011	4.38729	1.1477e-05	4.38324e-05
PA14_25610	537.069	1.99061	0.182106	7.77561	7.50866e-15	6.6136e-14
PA14_25620	6226.12	2.4207	0.124215	14.8477	7.20396e-50	3.55802e-48
PA14_25630	1370.74	1.67208	0.156088	7.02391	2.15748e-12	1.56002e-11
PA14_25640	3661.15	2.26224	0.156029	10.8045	3.27748e-27	6.18161e-26
PA14_25670	15931.6	1.83145	0.327624	3.90124	9.57015e-05	0.000324272
PA14_25820	628.175	1.79784	0.20025	6.12677	8.96801e-10	5.22133e-09
PA14_25920	303.751	-1.76057	0.214286	-5.55251	2.816e-08	1.43836e-07
PA14_25930	272.766	-1.52074	0.234158	-4.06607	4.78123e-05	0.000168064
PA14_25940	2667.33	-2.12274	0.274617	-5.65809	1.53068e-08	7.9864e-08
PA14_26020	1419.67	-3.20316	0.318456	-8.32696	8.29464e-17	8.17956e-16
PA14_26090	924.027	-1.68286	0.268476	-4.15514	3.25089e-05	0.000116952
PA14_26150	1948.17	1.81351	0.193897	6.40621	1.4918e-10	9.20025e-10
PA14_26160	559.43	3.28318	0.235421	11.5222	1.01929e-30	2.28477e-29
PA14_26165	985.139	2.56239	0.19623	10.1481	3.37717e-24	5.46726e-23
PA14_26200	83.8677	3.29005	0.289142	9.26861	1.88587e-20	2.38931e-19
PA14_26210	81.8726	2.70856	0.247761	8.54551	1.27972e-17	1.35604e-16
PA14_26220	221.619	3.56026	0.245614	12.0798	1.35024e-33	3.54468e-32
PA14_26230	77.9524	2.82729	0.235474	9.46625	2.90072e-21	3.8863e-20
PA14_26240	69.7699	3.11386	0.264035	9.47357	2.70437e-21	3.63158e-20
PA14_26260	86.7747	2.37501	0.222203	8.05927	7.67485e-16	7.21436e-15
PA14_26310	359.653	1.61761	0.190027	5.48986	4.02244e-08	2.02792e-07
PA14_26350	422.29	-1.89266	0.163903	-8.03546	9.32253e-16	8.735e-15
PA14_26360	298.738	-1.72478	0.174468	-6.6016	4.06739e-11	2.65154e-10
PA14_26390	292.203	-1.56491	0.241583	-4.14686	3.37061e-05	0.000120811
PA14_26420	1096.06	-1.82382	0.166212	-7.53563	4.85995e-14	4.01187e-13
PA14_26640	1516.11	2.53029	0.116316	16.7825	3.27848e-63	2.51407e-61
PA14_26860	371.272	-1.61004	0.182681	-5.66978	1.42978e-08	7.48675e-08
PA14_26990	970.583	-4.27676	0.312827	-11.831	2.69931e-32	6.75174e-31
PA14_27220	251.825	2.40265	0.135017	13.4874	1.85544e-41	6.67499e-40
PA14_27230	313.783	2.01262	0.126346	11.3455	7.80479e-30	1.68468e-28
PA14_27250	230.153	2.23477	0.172422	9.60745	7.43711e-22	1.03199e-20
PA14_27330	1416.92	-3.18267	0.308393	-8.50555	1.80733e-17	1.89445e-16
PA14_27350	727.549	1.52627	0.213772	4.47646	7.58919e-06	2.97443e-05
PA14_27370	9088.26	2.40939	0.214839	8.58099	9.40587e-18	1.00032e-16
PA14_27390	318.481	2.23453	0.198118	8.3679	5.86519e-17	5.88336e-16
PA14_27400	185.924	2.00625	0.188931	7.55674	4.13295e-14	3.42629e-13
PA14_27420	50.961	1.62716	0.220356	4.76252	1.91187e-06	8.09767e-06
PA14_27430	116.577	1.78543	0.172168	7.01517	2.29666e-12	1.65655e-11
PA14_27520	1026.15	1.86396	0.296831	4.37289	1.2261e-05	4.65821e-05
PA14_27530	796.776	1.89481	0.280824	4.71878	2.37269e-06	9.96256e-06
PA14_27630	209.099	1.80627	0.249501	4.96809	6.7616e-07	2.99898e-06
PA14_27640	262.484	1.64204	0.159902	6.67342	2.49906e-11	1.64757e-10
PA14_27650	213.821	2.47133	0.202807	9.33461	1.01362e-20	1.29832e-19
PA14_27660	37.325	1.74521	0.26827	4.35874	1.30814e-05	4.96342e-05
PA14_27675	350.532	1.84464	0.122721	10.3184	5.81817e-25	1.00025e-23
PA14_27730	3115.68	-1.82483	0.157304	-7.94754	1.90258e-15	1.76004e-14
PA14_27870	417.79	-1.85021	0.152279	-8.36662	5.92957e-17	5.93772e-16
PA14_27990	1587.14	2.31113	0.328749	5.34982	8.8041e-08	4.26165e-07
PA14_28010	331.941	2.89158	0.229724	10.0662	7.79639e-24	1.22804e-22
PA14_28020	176.901	1.71567	0.238833	4.78088	1.74529e-06	7.45169e-06
PA14_28050	1823.33	-1.58384	0.127891	-7.87382	3.43986e-15	3.11297e-14
PA14_28070	251.996	3.54813	0.273951	10.8143	2.9439e-27	5.58861e-26
PA14_28080	108.808	3.67555	0.434364	7.12598	1.03346e-12	7.75161e-12
PA14_28090	419.497	2.40308	0.332958	5.58868	2.28806e-08	1.18007e-07
PA14_28100	175.857	1.98594	0.193405	7.29192	3.05562e-13	2.39357e-12
PA14_28130	1107.32	2.39516	0.282505	6.51246	7.39283e-11	4.6934e-10
PA14_28150	167.318	-1.51166	0.155156	-6.03806	1.55975e-09	8.92947e-09
PA14_28300	124.195	2.42847	0.188833	9.76828	1.54047e-22	2.24447e-21
PA14_28310	188.861	2.03402	0.215611	6.76905	1.29629e-11	8.76428e-11
PA14_28380	222.314	1.65118	0.208283	5.18335	2.17938e-07	1.0153e-06
PA14_28390	184.33	1.9499	0.251349	5.47906	4.27584e-08	2.15195e-07
PA14_28430	136.78	1.75065	0.165958	7.06483	1.60808e-12	1.18182e-11
PA14_28490	592.409	-2.29445	0.15059	-11.4062	3.89503e-30	8.56613e-29
PA14_28500	578.273	-2.76525	0.180985	-12.0824	1.30883e-33	3.45152e-32
PA14_28520	933.463	1.57509	0.221659	4.54299	5.54617e-06	2.20635e-05
PA14_28540	87.5606	1.61559	0.178156	5.82944	5.5615e-09	3.00976e-08
PA14_28570	371.768	2.64233	0.144495	14.2676	3.48257e-46	1.48149e-44
PA14_28580	298.957	3.67412	0.291295	10.604	2.85472e-26	5.19916e-25
PA14_28620	1513.73	1.79678	0.13999	8.71819	2.82696e-18	3.0853e-17
PA14_28630	662.958	2.90589	0.173023	13.4485	3.14008e-41	1.12272e-39
PA14_28660	18880.7	1.60769	0.176398	5.86718	4.43267e-09	2.42569e-08
PA14_28750	2418	3.42323	0.174259	16.3273	6.31625e-60	4.28036e-58
PA14_28760	1381.1	4.41386	0.186958	20.4835	3.02186e-93	6.52273e-91
PA14_28770	3459.77	3.97206	0.253767	13.3693	9.14091e-41	3.24837e-39
PA14_28780	703.693	4.41812	0.323707	11.8256	2.87794e-32	7.16779e-31
PA14_28800	2481.47	2.32975	0.254461	6.90733	4.93864e-12	3.48034e-11
PA14_28895	690.099	-1.53703	0.138138	-6.96683	3.24153e-12	2.32084e-11
PA14_28960	92.0169	-1.72957	0.212714	-5.44871	5.07364e-08	2.52944e-07
PA14_28970	345.381	-1.69175	0.242822	-4.61694	3.89438e-06	1.58163e-05
PA14_28980	280.264	-1.75518	0.208456	-5.6817	1.33361e-08	6.99575e-08
PA14_29100	187.253	-1.7567	0.142945	-8.2627	1.4241e-16	1.38791e-15
PA14_29340	90.2824	2.26493	0.26159	6.44739	1.13792e-10	7.08528e-10
PA14_29350	328.562	1.58488	0.144867	6.95811	3.44878e-12	2.46317e-11
PA14_29480	128.784	1.77026	0.215392	5.55527	2.7718e-08	1.41827e-07
PA14_29540	22.06	1.55091	0.282157	3.4395	0.000582785	0.00177547
PA14_29640	708.118	2.62967	0.512138	4.06079	4.89065e-05	0.0001716
PA14_29710	262.069	-1.61196	0.136531	-7.58929	3.21669e-14	2.68579e-13
PA14_29720	71.6199	-1.52866	0.207243	-4.63139	3.6322e-06	1.48135e-05
PA14_29730	265.598	-1.74595	0.130298	-8.9782	2.75239e-19	3.20178e-18
PA14_29830	370.793	2.04521	0.106664	13.7341	6.34343e-43	2.40062e-41
PA14_29930	629.064	-1.50916	0.147778	-6.31958	2.62279e-10	1.58729e-09
PA14_29940	2273.9	-1.99667	0.145747	-9.7467	1.90563e-22	2.74223e-21
PA14_29970	1288.68	-1.83558	0.154593	-8.14889	3.67281e-16	3.50904e-15
PA14_30380	113.083	-1.64682	0.197489	-5.43968	5.33755e-08	2.65647e-07
PA14_30460	150.247	1.84112	0.168719	7.48122	7.36359e-14	6.01051e-13
PA14_30570	1025.46	-2.1765	0.126962	-12.6097	1.86768e-36	5.4974e-35
PA14_30620	567.085	-1.67689	0.163761	-6.72607	1.74302e-11	1.16628e-10
PA14_30690	1034.07	2.17014	0.223868	7.13813	9.46068e-13	7.10526e-12
PA14_30810	321.641	1.5058	0.18772	4.96438	6.89202e-07	3.0545e-06
PA14_30850	319.207	1.81296	0.120544	10.2351	1.38003e-24	2.2914e-23
PA14_30860	57.1332	1.71869	0.236268	4.81243	1.49108e-06	6.39912e-06
PA14_30950	21.9267	-1.6403	0.255088	-4.21644	2.48185e-05	9.09699e-05
PA14_30970	3241.53	2.48258	0.349495	5.52259	3.34039e-08	1.69285e-07
PA14_31050	1922.98	1.54527	0.243414	4.0141	5.96726e-05	0.000206884
PA14_31170	151.029	1.62134	0.182713	5.73725	9.6226e-09	5.11684e-08
PA14_31180	404.315	2.52996	0.192129	10.1624	2.91712e-24	4.73566e-23
PA14_31190	115.949	1.97241	0.209737	6.65407	2.85088e-11	1.87105e-10
PA14_31200	44.3897	1.74175	0.225527	5.15223	2.57414e-07	1.18875e-06
PA14_31230	28.3385	1.88203	0.347573	3.7817	0.000155764	0.000514621
PA14_31250	20.5473	1.53504	0.300019	3.18545	0.00144527	0.00415951
PA14_31260	18.9822	1.5434	0.349409	2.80944	0.00496278	0.0133041
PA14_31290	155.213	1.5238	0.201466	4.70776	2.50454e-06	1.04935e-05
PA14_31310	1123.98	2.11636	0.177878	8.67013	4.31642e-18	4.67586e-17
PA14_31330	1030.57	2.98622	0.113501	21.1954	1.05193e-99	2.66551e-97
PA14_31340	144.684	3.74952	0.224398	13.9581	2.80864e-44	1.16091e-42
PA14_31380	564.863	1.74012	0.329527	3.56696	0.000361144	0.00113502
PA14_31500	367.226	-1.99956	0.332649	-4.32822	1.5032e-05	5.67401e-05
PA14_31510	249.241	-2.93478	0.245899	-9.6205	6.55102e-22	9.13381e-21
PA14_31530	526.191	-3.60452	0.223859	-13.549	8.02689e-42	2.92379e-40
PA14_31540	620.879	-2.6909	0.189249	-11.1966	4.23759e-29	8.88369e-28
PA14_31820	316.955	1.69832	0.127539	8.78104	1.61973e-18	1.81884e-17
PA14_31870	707.225	1.67406	0.142089	7.72186	1.14647e-14	1.00025e-13
PA14_31930	75.3617	1.9851	0.201195	6.98524	2.84367e-12	2.04604e-11
PA14_31970	36.5987	1.96304	0.304893	4.55739	5.17944e-06	2.07035e-05
PA14_32230	42.575	2.03602	0.431676	3.49109	0.000481056	0.00148417
PA14_32310	347.253	-2.5942	0.201171	-10.0403	1.01348e-23	1.58352e-22
PA14_32640	106.697	2.05361	0.265501	5.56636	2.60117e-08	1.33683e-07
PA14_32650	36.4775	1.58849	0.346265	2.9488	0.00319012	0.00875331
PA14_32660	88.3491	1.87243	0.302109	4.31237	1.6151e-05	6.07279e-05
PA14_32810	139.768	2.83335	0.296561	7.6121	2.69678e-14	2.27122e-13
PA14_32820	291.815	1.89686	0.228198	5.79992	6.63484e-09	3.57044e-08
PA14_32830	1141.86	2.07972	0.224034	6.73036	1.69242e-11	1.13503e-10
PA14_32840	488.801	2.20249	0.214411	7.58451	3.33738e-14	2.7786e-13
PA14_32850	726.384	1.69871	0.197606	5.69269	1.25054e-08	6.58371e-08
PA14_32905	170.282	-1.6258	0.189006	-5.57753	2.43956e-08	1.2571e-07
PA14_32985	223.806	-3.2249	0.216077	-12.283	1.11715e-34	3.1152e-33
PA14_33000	1918.47	-3.70308	0.197187	-15.8728	9.77152e-57	5.75237e-55
PA14_33010	470.487	-2.86706	0.185155	-12.3984	2.66574e-35	7.5417e-34
PA14_33030	822.521	-2.46022	0.127935	-14.7255	4.42037e-49	2.12909e-47
PA14_33040	771.098	-2.46638	0.144657	-13.0721	4.75174e-39	1.57347e-37
PA14_33070	453.201	-2.25622	0.162286	-10.3631	3.64888e-25	6.32907e-24
PA14_33080	245.747	-3.31115	0.202752	-13.5018	1.52526e-41	5.52126e-40
PA14_33110	251.714	-3.16062	0.166621	-15.5084	3.04558e-54	1.65884e-52
PA14_33150	337.861	-1.52201	0.161358	-5.87036	4.34859e-09	2.3864e-08
PA14_33160	466.375	-1.70203	0.226752	-4.98457	6.21005e-07	2.76065e-06
PA14_33240	233.886	2.37156	0.205486	8.72991	2.54876e-18	2.7869e-17
PA14_33270	269.225	-1.9768	0.217046	-6.47584	9.42874e-11	5.91504e-10
PA14_33280	4576.92	-1.55597	0.224265	-4.38939	1.1367e-05	4.34974e-05
PA14_33550	672.792	-2.10356	0.199715	-7.64499	2.08954e-14	1.78038e-13
PA14_33560	539.286	-2.27489	0.196574	-8.64687	5.29303e-18	5.71255e-17
PA14_33570	322.209	-2.91245	0.254916	-9.17532	4.5024e-20	5.50104e-19
PA14_33580	328.259	-2.93778	0.161677	-14.5954	3.00382e-48	1.4005e-46
PA14_33590	482.088	-2.58374	0.153787	-13.0484	6.49162e-39	2.11359e-37
PA14_33600	1237.45	-1.7321	0.161284	-7.17094	7.44825e-13	5.64479e-12
PA14_33770	441.547	-1.59399	0.18104	-5.64272	1.67385e-08	8.71777e-08
PA14_33780	925.018	-1.50225	0.171408	-5.41214	6.22768e-08	3.06804e-07
PA14_33810	1054.93	-2.98978	0.221846	-10.9012	1.1375e-27	2.20244e-26
PA14_33820	1300.64	-1.87923	0.169361	-7.69906	1.37071e-14	1.18524e-13
PA14_33830	251.086	-2.10856	0.278866	-5.53136	3.17764e-08	1.61318e-07
PA14_33860	274.118	-1.8025	0.13282	-9.23527	2.57632e-20	3.22899e-19
PA14_33870	679.068	-2.69887	0.147977	-14.3468	1.11586e-46	4.92671e-45
PA14_33990	293.217	-2.24756	0.21891	-7.67942	1.59812e-14	1.3717e-13
PA14_34000	88.2253	-2.36844	0.230945	-7.80504	5.94838e-15	5.2526e-14
PA14_34010	161.903	-2.56225	0.251578	-7.95109	1.84877e-15	1.7157e-14
PA14_34020	54.8877	-2.99781	0.281689	-8.63848	5.6966e-18	6.12542e-17
PA14_34050	377.908	-1.62431	0.159182	-6.61003	3.84249e-11	2.51054e-10
PA14_34110	66.451	-2.10588	0.300199	-5.16519	2.4019e-07	1.11274e-06
PA14_34130	351.62	-1.80626	0.242505	-5.12426	2.98707e-07	1.37618e-06
PA14_34140	151.037	-2.61329	0.283024	-7.25573	3.995e-13	3.09201e-12
PA14_34200	86.277	1.65022	0.31137	3.50512	0.000456394	0.00141182
PA14_34280	31.5376	1.65548	0.288522	3.75331	0.000174516	0.000573326
PA14_34390	52.6156	1.74649	0.210255	5.54982	2.85957e-08	1.45678e-07
PA14_34680	605.036	2.11056	0.190188	8.07613	6.68533e-16	6.29437e-15
PA14_34690	323.074	2.24771	0.185743	8.99289	2.40817e-19	2.81824e-18
PA14_34700	89.5038	2.87946	0.249221	9.16482	4.96292e-20	6.02582e-19
PA14_34730	115.097	1.93775	0.261156	5.22007	1.7886e-07	8.41999e-07
PA14_34740	59.7587	2.37648	0.418581	4.34263	1.40786e-05	5.33486e-05
PA14_34780	36.7324	1.59573	0.322587	3.18433	0.00145088	0.00417362
PA14_34810	1741.84	-2.70653	0.202498	-10.5488	5.14348e-26	9.30939e-25
PA14_34820	311.223	-3.54997	0.241659	-12.3388	5.60021e-35	1.56914e-33
PA14_34830	299.78	-3.63722	0.177715	-17.2362	1.42197e-66	1.25564e-64
PA14_34840	4546.06	-3.35197	0.286005	-9.75067	1.83256e-22	2.64361e-21
PA14_34850	366.99	-2.38713	0.106147	-17.0449	3.81139e-65	3.26659e-63
PA14_34870	1632.41	-2.84417	0.26075	-8.73665	2.40121e-18	2.64042e-17
PA14_34880	556.472	1.50524	0.323695	2.92708	0.0034216	0.00936641
PA14_34920	55.9718	1.53565	0.276064	3.51175	0.000445172	0.0013793
PA14_34930	92.3405	1.76906	0.228903	5.22309	1.75959e-07	8.29012e-07
PA14_35010	536.58	1.64344	0.310843	3.49645	0.000471494	0.00145621
PA14_35020	547.488	2.48253	0.290094	6.60723	3.91583e-11	2.5556e-10
PA14_35030	303.05	4.61241	0.372318	10.7434	6.36641e-27	1.18921e-25
PA14_35040	159.226	2.5661	0.291135	6.83372	8.27376e-12	5.74042e-11
PA14_35050	151.004	3.20228	0.253355	10.2993	7.10024e-25	1.19948e-23
PA14_35100	193.508	1.88968	0.188905	6.95999	3.40297e-12	2.43344e-11
PA14_35110	210.579	1.56411	0.167977	5.88477	3.98614e-09	2.19577e-08
PA14_35130	141.677	1.58769	0.23746	4.31742	1.57866e-05	5.95114e-05
PA14_35240	716.222	-4.76517	0.222522	-18.8829	1.57833e-79	2.29963e-77
PA14_35430	65.969	2.03821	0.22555	6.45382	1.09066e-10	6.80553e-10
PA14_35490	2818.76	-2.23538	0.108578	-15.2721	1.17343e-52	6.21703e-51
PA14_35500	2049.19	-1.89352	0.134125	-9.82636	8.6695e-23	1.2759e-21
PA14_35520	1520.73	-2.09361	0.152483	-9.96208	2.23346e-23	3.37218e-22
PA14_35550	37.799	-1.88363	0.302269	-4.38011	1.18618e-05	4.5213e-05
PA14_35710	649.708	1.60442	0.342941	3.07507	0.0021045	0.00591371
PA14_35860	411.13	1.86829	0.20728	6.24697	4.18497e-10	2.49132e-09
PA14_35980	20.9	2.73326	0.385872	5.41795	6.02864e-08	2.9725e-07
PA14_36080	33.7935	1.69348	0.261824	4.26146	2.03095e-05	7.51995e-05
PA14_36130	73.6148	1.75543	0.179243	6.56247	5.29236e-11	3.4044e-10
PA14_36150	11.862	1.77104	0.396644	2.9827	0.00285721	0.00789559
PA14_36170	61.5428	1.56424	0.228731	4.31906	1.56698e-05	5.9109e-05
PA14_36220	56.8293	1.89566	0.230218	5.71052	1.12631e-08	5.935e-08
PA14_36310	1871.02	-4.01494	0.185996	-18.4936	2.32603e-76	3.01246e-74
PA14_36320	1560.03	-2.75338	0.213186	-10.2379	1.34091e-24	2.23281e-23
PA14_36330	294.456	-3.73345	0.23885	-13.2422	5.00616e-40	1.72638e-38
PA14_36700	328.575	1.78298	0.330434	3.69409	0.000220676	0.000714105
PA14_37040	13.0409	1.68682	0.387164	2.87142	0.00408633	0.0110871
PA14_37070	667.743	-1.99296	0.108244	-13.0711	4.81444e-39	1.58523e-37
PA14_37080	143.592	-2.4377	0.185028	-10.0634	8.01892e-24	1.25968e-22
PA14_37590	378.811	1.72203	0.295539	3.99423	6.4905e-05	0.000224224
PA14_37670	53.1036	-1.95619	0.216722	-6.40834	1.47117e-10	9.08259e-10
PA14_37745	2166.23	-3.89112	0.244563	-13.5626	6.67412e-42	2.46182e-40
PA14_37760	751.137	-3.29752	0.216311	-12.5935	2.29329e-36	6.68265e-35
PA14_37770	465.63	-3.98692	0.247119	-13.809	2.24949e-43	8.74e-42
PA14_37780	488.3	-2.67665	0.171263	-12.2707	1.3008e-34	3.61002e-33
PA14_37910	206.791	2.20411	0.171478	9.48015	2.53925e-21	3.42563e-20
PA14_37980	3219.52	3.58346	0.346108	8.74414	2.24717e-18	2.4804e-17
PA14_37990	479.806	6.30169	0.378156	14.6585	1.18813e-48	5.58422e-47
PA14_38160	242.482	1.57255	0.172691	5.77007	7.92378e-09	4.22892e-08
PA14_38180	664.717	2.71941	0.350784	6.15247	7.62861e-10	4.47729e-09
PA14_38190	215.753	5.07892	0.340756	12.8813	5.73275e-38	1.80597e-36
PA14_38210	800.824	-1.5305	0.204607	-4.67626	2.9215e-06	1.21271e-05
PA14_38300	407.499	3.67252	0.330869	9.39551	5.69388e-21	7.45706e-20
PA14_38310	286.43	2.75189	0.224532	9.70531	2.86191e-22	4.08805e-21
PA14_38395	120.228	1.73055	0.20018	5.77291	7.79143e-09	4.16591e-08
PA14_38460	719.589	-1.64944	0.289838	-3.75051	0.000176472	0.000578772
PA14_38470	288.234	-2.34167	0.273291	-6.49521	8.29162e-11	5.24685e-10
PA14_38480	993.053	-2.27322	0.22108	-7.69915	1.36975e-14	1.18524e-13
PA14_38500	584.027	-2.53725	0.103157	-18.9913	2.01374e-80	3.00926e-78
PA14_38510	2325.5	-3.66011	0.166095	-18.5661	6.04582e-77	8.1942e-75
PA14_38530	1817.24	-4.75393	0.213458	-19.5752	2.51584e-85	4.44313e-83
PA14_38550	1101.81	-4.66326	0.206562	-19.7845	4.05029e-87	7.61455e-85
PA14_38560	213.41	-2.42806	0.233232	-7.97885	1.47704e-15	1.37292e-14
PA14_38590	193.351	-2.23082	0.211619	-7.86111	3.80732e-15	3.41896e-14
PA14_38610	322.871	-1.71079	0.235134	-4.88128	1.05401e-06	4.58074e-06
PA14_38630	1486.71	-3.51207	0.27696	-10.6436	1.86867e-26	3.41398e-25
PA14_38640	531.172	-3.28392	0.304186	-8.97204	2.91065e-19	3.37914e-18
PA14_38660	686.003	-2.51368	0.205852	-9.45538	3.2186e-21	4.26318e-20
PA14_38780	168.782	-1.9665	0.197742	-7.05748	1.69552e-12	1.24295e-11
PA14_38800	145.972	-2.30649	0.151078	-11.4579	2.14727e-30	4.75828e-29
PA14_38820	202.181	-1.69002	0.174789	-6.38919	1.66762e-10	1.02197e-09
PA14_38825	130.163	-2.395	0.18737	-9.72479	2.36398e-22	3.39341e-21
PA14_38840	309.855	-2.16112	0.341735	-4.69458	2.67153e-06	1.11371e-05
PA14_38860	172.9	-2.24244	0.373639	-4.53512	5.75721e-06	2.28252e-05
PA14_38880	31.9965	-2.50852	0.44526	-4.42366	9.70407e-06	3.74043e-05
PA14_38900	44.2311	-1.77365	0.369796	-3.32602	0.000880956	0.00262213
PA14_38910	35.775	-2.32295	0.437517	-4.06538	4.79549e-05	0.000168464
PA14_38970	83.4655	-1.75379	0.259199	-4.59394	4.3496e-06	1.75916e-05
PA14_39350	1848.7	1.73401	0.281786	4.19783	2.6949e-05	9.83462e-05
PA14_39420	307.567	-3.75456	0.249447	-12.7615	2.69049e-37	8.2964e-36
PA14_39580	777.215	-2.07798	0.628222	-2.50615	0.0122055	0.0308338
PA14_39590	12108.2	-2.97119	0.564091	-4.30798	1.64749e-05	6.18657e-05
PA14_39620	128.615	-1.76554	0.219375	-5.47587	4.35376e-08	2.18928e-07
PA14_39630	74.9253	-1.89936	0.242996	-5.51736	3.44129e-08	1.74247e-07
PA14_39640	605.641	-3.16242	0.223417	-11.6362	2.69867e-31	6.39344e-30
PA14_39650	949.496	-2.87035	0.314071	-7.40211	1.34036e-13	1.06716e-12
PA14_39660	285.738	-2.87904	0.13135	-17.5383	7.31196e-69	6.98592e-67
PA14_39670	7.19107	-1.97108	0.386153	-3.68176	0.000231629	0.000746643
PA14_39700	23.9984	-1.82935	0.26583	-4.7516	2.01815e-06	8.5292e-06
PA14_39710	168.285	-1.88454	0.146743	-8.91515	4.87161e-19	5.61102e-18
PA14_39810	1163.97	-1.75412	0.235797	-5.01271	5.36684e-07	2.40046e-06
PA14_39860	673.763	-1.72682	0.289594	-4.05305	5.05538e-05	0.000177273
PA14_39870	690.719	-4.10301	0.273728	-12.9333	2.91916e-38	9.29666e-37
PA14_39880	1565.71	-5.14905	0.268933	-17.0322	4.73992e-65	4.00352e-63
PA14_39890	1665.76	-4.86217	0.26524	-16.1921	5.73043e-59	3.66999e-57
PA14_39910	2625.3	-5.3993	0.288642	-16.743	6.36446e-63	4.6952e-61
PA14_39925	709.993	-5.36172	0.261784	-18.2943	9.18018e-75	1.04906e-72
PA14_39945	3411.47	-5.6812	0.31484	-16.2516	2.17691e-59	1.42551e-57
PA14_39960	1078.19	-5.09278	0.279991	-16.1771	7.31801e-59	4.58595e-57
PA14_39970	412.347	-4.39606	0.243428	-15.7462	7.29692e-56	4.25264e-54
PA14_40170	355.517	2.28972	0.225716	7.61829	2.57066e-14	2.17759e-13
PA14_40180	211.663	-1.55995	0.16845	-5.84695	5.00656e-09	2.72185e-08
PA14_40230	658.584	-1.53987	0.264546	-3.6824	0.000231052	0.000745198
PA14_40240	883.695	-1.9285	0.300826	-4.54331	5.53767e-06	2.20448e-05
PA14_40250	819.534	-1.71096	0.25863	-4.43079	9.3888e-06	3.6261e-05
PA14_40260	7178.19	-3.26046	0.250698	-10.7221	8.01339e-27	1.4826e-25
PA14_40280	586.94	-1.73767	0.147565	-7.87486	3.41132e-15	3.09194e-14
PA14_40290	1879.97	-2.21828	0.232987	-7.08679	1.37258e-12	1.01258e-11
PA14_40380	507.964	-2.47901	0.204264	-9.33901	9.7239e-21	1.25378e-19
PA14_40390	797.352	-2.59104	0.140987	-14.2848	2.72037e-46	1.16576e-44
PA14_40410	470.976	-1.81483	0.139923	-8.85387	8.45354e-19	9.6225e-18
PA14_40420	894.965	-1.80833	0.139864	-8.80767	1.27771e-18	1.44033e-17
PA14_40430	421.279	-1.80913	0.127268	-9.68207	3.59356e-22	5.05876e-21
PA14_40510	704.243	3.39562	0.190862	14.7471	3.21294e-49	1.56042e-47
PA14_40520	73.6416	2.75105	0.326119	6.6447	3.03842e-11	1.98965e-10
PA14_40540	361.805	1.90968	0.236315	5.66942	1.43281e-08	7.4941e-08
PA14_40560	1350.4	-2.48685	0.304625	-6.28472	3.28443e-10	1.96526e-09
PA14_40610	23.5949	1.75506	0.311733	3.75863	0.000170848	0.00056159
PA14_40770	838.84	1.5597	0.146642	6.70185	2.0579e-11	1.36755e-10
PA14_40860	565.859	-1.5773	0.193421	-5.19952	1.99801e-07	9.36045e-07
PA14_40890	234.829	-2.08381	0.264669	-5.72983	1.00532e-08	5.3312e-08
PA14_40960	1182.51	-1.71599	0.113978	-9.9909	1.67057e-23	2.57569e-22
PA14_41270	518.508	1.98205	0.152823	9.18419	4.14623e-20	5.09793e-19
PA14_41280	883.967	3.34118	0.164863	16.7492	5.73636e-63	4.28609e-61
PA14_41290	101.012	1.73079	0.232879	4.98373	6.23687e-07	2.77047e-06
PA14_41390	491.414	-2.06396	0.162526	-9.15732	5.32011e-20	6.4327e-19
PA14_41480	201.537	1.54627	0.141435	6.85016	7.37677e-12	5.1549e-11
PA14_41510	61.6738	2.09467	0.255459	5.92851	3.05691e-09	1.70812e-08
PA14_41530	155.937	1.61828	0.146781	7.08706	1.36994e-12	1.01192e-11
PA14_41560	363.734	2.44598	0.146214	12.7627	2.64782e-37	8.20825e-36
PA14_41575	10569.2	1.87366	0.285261	4.59485	4.33058e-06	1.75268e-05
PA14_41610	776.514	1.84638	0.169307	7.5011	6.32826e-14	5.17993e-13
PA14_41790	202.457	-1.98828	0.189494	-7.46876	8.09529e-14	6.5893e-13
PA14_41800	894.743	-1.50984	0.111537	-8.35711	6.42745e-17	6.39235e-16
PA14_41970	1950.95	-2.31576	0.18133	-9.58711	9.05886e-22	1.24811e-20
PA14_42010	973.002	-1.98186	0.169263	-8.32027	8.77616e-17	8.63977e-16
PA14_42050	97.403	2.19953	0.210798	7.68031	1.58703e-14	1.36419e-13
PA14_42620	21.474	1.71928	0.349122	3.25925	0.00111706	0.00326983
PA14_42640	43.5625	2.5314	0.29936	6.46367	1.02194e-10	6.38354e-10
PA14_42670	1260.57	-2.40665	0.177545	-10.306	6.62287e-25	1.1286e-23
PA14_42710	166.032	-1.75241	0.175709	-6.70577	2.00353e-11	1.33294e-10
PA14_42860	1388.44	-2.79996	0.133208	-16.6748	1.99904e-62	1.4563e-60
PA14_42910	79.2837	-1.7652	0.257953	-4.65953	3.16928e-06	1.30626e-05
PA14_42950	122.07	-1.77628	0.247023	-4.9091	9.14966e-07	4.00633e-06
PA14_42960	7.75202	-2.64825	0.426723	-4.87082	1.11135e-06	4.81555e-06
PA14_42970	149.716	-1.85389	0.273672	-4.72728	2.27548e-06	9.58199e-06
PA14_42980	363.92	-1.96621	0.175402	-7.94351	1.96546e-15	1.81532e-14
PA14_43000	274.554	-1.54638	0.138437	-7.01645	2.27583e-12	1.64356e-11
PA14_43030	522.619	-1.92914	0.223667	-6.08109	1.19365e-09	6.9014e-09
PA14_43040	171.728	-2.08814	0.23689	-6.41987	1.36392e-10	8.45631e-10
PA14_43050	1002.28	-1.74334	0.258985	-4.54027	5.61828e-06	2.23199e-05
PA14_43080	255.471	1.914	0.193571	6.91754	4.59539e-12	3.24237e-11
PA14_43270	439.307	-1.59899	0.104282	-9.79405	1.19412e-22	1.7442e-21
PA14_43430	760.157	1.7165	0.227998	5.05553	4.29199e-07	1.94357e-06
PA14_43570	49.2933	1.63981	0.263473	4.05198	5.07851e-05	0.000177977
PA14_43730	107.716	2.00818	0.204882	6.98162	2.91787e-12	2.09684e-11
PA14_43810	187.788	1.6421	0.125252	8.48567	2.14483e-17	2.24015e-16
PA14_43850	15083	1.77155	0.196695	6.10279	1.0423e-09	6.03829e-09
PA14_44050	4099.16	2.24628	0.251457	6.67818	2.41933e-11	1.59862e-10
PA14_44180	1146.32	2.58915	0.250775	8.08169	6.38749e-16	6.02367e-15
PA14_44300	2731.58	-1.75906	0.117198	-10.0785	6.87885e-24	1.08645e-22
PA14_44340	1680.1	-2.62595	0.106209	-19.2764	8.47368e-83	1.33472e-80
PA14_44350	501.223	-3.26948	0.124345	-21.6391	7.69186e-104	2.13467e-101
PA14_44360	1107.13	-2.47975	0.115193	-16.5088	3.17215e-61	2.22739e-59
PA14_44390	729.324	1.58065	0.28378	3.59601	0.000323139	0.00102406
PA14_44460	484.269	1.85636	0.134501	9.50642	1.9733e-21	2.68075e-20
PA14_44510	319.084	2.05046	0.145129	10.1409	3.63596e-24	5.83757e-23
PA14_44540	605.354	1.63942	0.146844	7.24575	4.30066e-13	3.31538e-12
PA14_44800	415.109	1.52724	0.279901	3.41268	0.00064328	0.00194856
PA14_44820	1639.01	-1.60384	0.198834	-5.20964	1.89203e-07	8.88537e-07
PA14_44830	1668.18	-2.55168	0.178792	-11.0671	1.8114e-28	3.6912e-27
PA14_44840	420.089	-2.2198	0.217452	-7.59993	2.96291e-14	2.47745e-13
PA14_44990	280.147	-1.64848	0.169725	-6.35852	2.03711e-10	1.24187e-09
PA14_45000	1115.7	-2.37513	0.18728	-9.65449	4.70504e-22	6.59159e-21
PA14_45010	570.567	-1.54015	0.222458	-4.37453	1.21693e-05	4.62642e-05
PA14_45020	295.413	-2.73903	0.250458	-8.70912	3.06231e-18	3.3297e-17
PA14_45130	467.454	2.49295	0.164295	11.6537	2.19784e-31	5.22817e-30
PA14_45280	909.504	-1.86628	0.108378	-11.8907	1.32287e-32	3.33753e-31
PA14_45290	280.452	-2.54992	0.179693	-10.9949	4.04321e-28	8.12545e-27
PA14_45300	292.101	-2.63011	0.155939	-13.173	1.25519e-39	4.25306e-38
PA14_45310	1704.46	-1.61547	0.0954068	-10.8732	1.54646e-27	2.97451e-26
PA14_45680	1151.65	1.73278	0.312659	3.76479	0.000166689	0.000548539
PA14_45780	160.443	-1.52247	0.204494	-4.64796	3.35231e-06	1.3778e-05
PA14_45790	250.169	-1.75964	0.100861	-11.7152	1.06519e-31	2.56525e-30
PA14_45830	446.232	-2.02277	0.177929	-8.14245	3.87357e-16	3.69479e-15
PA14_45910	143.747	1.72495	0.154931	7.3969	1.39404e-13	1.10687e-12
PA14_45970	2250.04	-2.43328	0.0908622	-20.4036	1.55292e-92	3.12084e-90
PA14_45980	297.783	2.64851	0.250708	8.30695	9.81966e-17	9.63451e-16
PA14_46070	217.192	1.84965	0.181294	7.02597	2.12589e-12	1.53909e-11
PA14_46100	134.228	2.83798	0.309181	7.29653	2.95281e-13	2.31615e-12
PA14_46110	194.342	2.26008	0.249309	6.7567	1.41168e-11	9.53333e-11
PA14_46120	207.413	2.5031	0.282289	6.83386	8.266e-12	5.74042e-11
PA14_46140	501.902	2.42344	0.235433	7.8669	3.63547e-15	3.2798e-14
PA14_46160	604.099	-2.97613	0.171281	-14.0181	1.20857e-44	5.03112e-43
PA14_46580	127.427	2.26888	0.239418	7.05699	1.70143e-12	1.24572e-11
PA14_46590	1842.06	4.22054	0.199564	18.2391	2.52687e-74	2.7786e-72
PA14_46600	1005.27	3.36921	0.193174	14.4512	2.46392e-47	1.12185e-45
PA14_46610	725.754	2.45266	0.236968	7.94974	1.86903e-15	1.73175e-14
PA14_46620	3209.29	1.77996	0.273996	4.45091	8.55079e-06	3.32448e-05
PA14_46630	488.387	3.00795	0.227649	10.6932	1.09519e-26	2.01349e-25
PA14_46640	1153.72	2.62093	0.177182	11.5388	8.40808e-31	1.89931e-29
PA14_46670	145.402	2.27071	0.220219	7.69769	1.38547e-14	1.19622e-13
PA14_46700	353.297	1.5386	0.151092	6.36742	1.9224e-10	1.17563e-09
PA14_46710	203	1.54782	0.126568	7.65877	1.87715e-14	1.60647e-13
PA14_46740	156.217	-1.64729	0.160845	-6.66768	2.59885e-11	1.71142e-10
PA14_46830	100.155	-2.16152	0.15695	-10.1044	5.28137e-24	8.38688e-23
PA14_46900	69.8413	3.15566	0.24918	10.1904	2.18812e-24	3.60236e-23
PA14_46930	187.791	-1.60282	0.130581	-7.86487	3.69473e-15	3.32811e-14
PA14_46950	399.343	-1.86438	0.119972	-10.7316	7.23317e-27	1.3468e-25
PA14_46960	411.182	-1.85605	0.110047	-11.6213	3.21093e-31	7.54568e-30
PA14_46970	523.188	-2.67342	0.151624	-13.8372	1.51995e-43	6.02603e-42
PA14_46990	143.457	-1.75268	0.165706	-7.10721	1.18416e-12	8.80266e-12
PA14_47060	221.755	1.76286	0.147505	8.04569	8.57635e-16	8.04879e-15
PA14_47420	85.9418	2.26021	0.223135	7.5291	5.1092e-14	4.19978e-13
PA14_47430	333.91	1.90781	0.159931	8.34045	7.40087e-17	7.33542e-16
PA14_47550	227.75	-1.78683	0.141083	-8.58116	9.39216e-18	1.00032e-16
PA14_47580	46.7243	-2.07117	0.219597	-6.83094	8.43617e-12	5.83919e-11
PA14_47850	101.497	2.05049	0.294324	5.07887	3.79687e-07	1.73049e-06
PA14_47900	155.594	2.37393	0.195385	9.18591	4.08077e-20	5.02807e-19
PA14_47940	87.1637	2.44168	0.209358	8.85289	8.52797e-19	9.68831e-18
PA14_47960	150.85	2.17796	0.208198	7.69445	1.42101e-14	1.22509e-13
PA14_48040	498.02	-2.07268	0.117737	-12.7039	5.62758e-37	1.71715e-35
PA14_48060	1707.19	-4.52584	0.292601	-13.5555	7.34629e-42	2.69272e-40
PA14_48090	176.79	-2.66714	0.133912	-15.6145	5.79553e-55	3.24773e-53
PA14_48100	204.243	-2.60699	0.171482	-11.8654	1.79123e-32	4.4997e-31
PA14_48115	199.322	-2.58454	0.23635	-8.54445	1.29145e-17	1.36599e-16
PA14_48140	417.946	-1.61039	0.155209	-6.68713	2.27592e-11	1.509e-10
PA14_48170	1225.78	1.84356	0.137139	9.23197	2.65691e-20	3.32284e-19
PA14_48190	395.661	1.81594	0.194305	6.40114	1.54217e-10	9.48077e-10
PA14_48200	319.077	3.43431	0.326858	8.7782	1.66105e-18	1.86166e-17
PA14_48210	136.827	1.79842	0.233654	5.24329	1.57735e-07	7.4496e-07
PA14_48230	34.4173	2.9419	0.310397	7.42459	1.13126e-13	9.10635e-13
PA14_48300	86.3741	1.69042	0.211443	5.26882	1.37302e-07	6.51098e-07
PA14_48330	16.306	-1.70035	0.342665	-3.34043	0.000836486	0.0024949
PA14_48810	559.233	-1.59473	0.13852	-7.34313	2.08652e-13	1.65221e-12
PA14_48830	923.981	-2.04043	0.159804	-9.14845	5.77548e-20	6.96884e-19
PA14_48850	342.284	2.3101	0.143362	12.0758	1.41826e-33	3.69001e-32
PA14_48930	114.645	1.78519	0.165544	7.29149	3.06549e-13	2.39807e-12
PA14_48940	40.3942	-2.42435	0.242664	-7.63507	2.25695e-14	1.92022e-13
PA14_48970	32.5571	1.85925	0.304125	4.21245	2.5262e-05	9.24794e-05
PA14_48980	47.1276	1.83346	0.304302	4.14611	3.38173e-05	0.000121135
PA14_48990	21.3315	1.64886	0.310177	3.46293	0.000534319	0.00163982
PA14_49000	20.4891	2.36531	0.407705	4.32881	1.49918e-05	5.6625e-05
PA14_49010	18.0711	2.15072	0.38024	4.09592	4.20486e-05	0.000148701
PA14_49130	289.078	-1.77964	0.195082	-6.2089	5.33583e-10	3.16995e-09
PA14_49170	1111.73	3.13559	0.200742	12.7363	3.71667e-37	1.14004e-35
PA14_49180	758.639	2.56361	0.195005	10.185	2.31454e-24	3.78908e-23
PA14_49200	667.164	3.51641	0.187581	15.6402	3.8739e-55	2.19195e-53
PA14_49220	394.734	-1.97986	0.188818	-7.44508	9.6883e-14	7.86399e-13
PA14_49230	44.0429	-1.61542	0.254341	-4.14037	3.46742e-05	0.000123976
PA14_49320	286.73	-1.73576	0.196327	-5.91984	3.22249e-09	1.79205e-08
PA14_49350	1006.62	2.04118	0.240441	6.12957	8.81195e-10	5.1356e-09
PA14_49470	4160.4	1.80785	0.172119	7.17237	7.37081e-13	5.59337e-12
PA14_49480	999.374	1.78591	0.311664	3.91118	9.18464e-05	0.000311753
PA14_49610	127.356	2.99053	0.205331	11.6737	1.73775e-31	4.15065e-30
PA14_49760	319.718	-1.60736	0.143246	-7.20527	5.79287e-13	4.41737e-12
PA14_50160	1370.77	3.24943	0.307715	8.75638	2.01618e-18	2.23815e-17
PA14_50380	347.329	-1.65719	0.168814	-6.41896	1.3721e-10	8.49799e-10
PA14_50410	285.241	-1.76488	0.221305	-5.39914	6.69613e-08	3.2877e-07
PA14_50430	345.934	-1.51321	0.258956	-3.64516	0.000267227	0.000855244
PA14_50450	734.123	-2.25576	0.192535	-8.73977	2.33581e-18	2.57336e-17
PA14_50470	122.193	-1.79923	0.313238	-3.95399	7.686e-05	0.000263649
PA14_50500	547.182	-2.66486	0.253003	-8.26536	1.39276e-16	1.35963e-15
PA14_50830	710.293	1.7887	0.172567	7.02778	2.09847e-12	1.52113e-11
PA14_50880	786.689	-2.41422	0.132188	-13.9023	6.13091e-44	2.51626e-42
PA14_50940	1543.89	2.43392	0.279068	6.70838	1.96798e-11	1.31079e-10
PA14_51000	1441.39	1.60634	0.196097	5.26674	1.38864e-07	6.57967e-07
PA14_51170	232.36	1.80962	0.181439	6.79338	1.09537e-11	7.51921e-11
PA14_51190	242.528	1.52028	0.181498	5.20408	1.94956e-07	9.14084e-07
PA14_51200	192.743	2.05077	0.14738	9.97783	1.90595e-23	2.92871e-22
PA14_51205	1120.64	2.06055	0.177315	8.37433	5.55394e-17	5.58075e-16
PA14_51220	4091.37	2.82006	0.204425	10.988	4.36439e-28	8.65158e-27
PA14_51390	4172.82	-1.82927	0.164912	-7.60346	2.88322e-14	2.41428e-13
PA14_51410	3334.66	-1.86544	0.181765	-7.10396	1.2123e-12	9.00036e-12
PA14_51460	52.6952	2.78769	0.307571	7.11019	1.15885e-12	8.63657e-12
PA14_51580	43.0294	3.11837	0.358312	6.95174	3.60796e-12	2.56742e-11
PA14_51600	420.402	2.76333	0.34031	6.48289	8.9982e-11	5.66323e-10
PA14_51610	309.835	3.94301	0.380125	8.88828	6.20603e-19	7.07879e-18
PA14_51630	367.695	1.79463	0.171436	7.10988	1.16141e-12	8.64458e-12
PA14_51650	1048.34	4.51774	0.181934	21.5923	2.12127e-103	5.61943e-101
PA14_51680	604.524	1.70139	0.120322	9.33513	1.00868e-20	1.29484e-19
PA14_51800	2035.83	1.95279	0.209678	6.58193	4.64389e-11	3.00384e-10
PA14_51830	9666.65	-3.66534	0.223684	-13.8157	2.04876e-43	8.01355e-42
PA14_51840	997.296	-1.95435	0.206235	-6.70077	2.0732e-11	1.37615e-10
PA14_51920	352.197	1.77544	0.246373	4.89307	9.92728e-07	4.32731e-06
PA14_51930	754.487	1.57118	0.210291	4.75443	1.99009e-06	8.42282e-06
PA14_52300	660.356	2.20657	0.160562	10.1447	3.499e-24	5.63319e-23
PA14_52310	501.629	1.63115	0.160245	6.58671	4.49692e-11	2.91525e-10
PA14_52330	741.583	2.61411	0.236818	8.63622	5.81047e-18	6.22489e-17
PA14_52340	1506	6.1838	0.316636	17.5839	3.27522e-69	3.18133e-67
PA14_52430	106.648	1.59332	0.19259	5.27325	1.34032e-07	6.36626e-07
PA14_52460	1284.84	2.45183	0.123084	15.2207	2.57803e-52	1.35358e-50
PA14_52520	389.765	1.7566	0.255526	4.66786	3.04352e-06	1.25888e-05
PA14_52810	221.818	2.06187	0.159432	9.30476	1.3429e-20	1.70882e-19
PA14_52850	35.0092	1.70053	0.262789	4.27483	1.91287e-05	7.11436e-05
PA14_52990	3719.31	-2.0586	0.250988	-5.91669	3.28482e-09	1.82497e-08
PA14_53000	766.677	-2.22476	0.209282	-7.88631	3.11263e-15	2.83887e-14
PA14_53010	2994.96	-2.15413	0.145438	-10.8446	2.11447e-27	4.05367e-26
PA14_53070	4859.91	-2.25546	0.255805	-6.59364	4.29172e-11	2.78842e-10
PA14_53220	1198.46	-2.19705	0.183573	-8.83578	9.94028e-19	1.12708e-17
PA14_53230	408.282	-1.99677	0.194428	-7.32379	2.41056e-13	1.90105e-12
PA14_53250	2768	-2.57569	0.296957	-6.7752	1.24233e-11	8.43856e-11
PA14_53270	151.566	-1.99926	0.214569	-6.65044	2.92227e-11	1.91574e-10
PA14_53290	10194	-5.10835	0.454529	-9.97294	2.00217e-23	3.05463e-22
PA14_53300	10599	-4.84565	0.513487	-8.31544	9.14155e-17	8.98431e-16
PA14_53470	1224.88	-1.83761	0.0973609	-12.93	3.04714e-38	9.65149e-37
PA14_53480	1708.46	-1.8302	0.0952457	-13.1413	1.90988e-39	6.43399e-38
PA14_53530	926.996	-2.52664	0.135999	-14.3358	1.30742e-46	5.68629e-45
PA14_53550	208.019	1.82038	0.163517	7.61083	2.72347e-14	2.29039e-13
PA14_53560	446.067	2.1536	0.223044	7.09067	1.3346e-12	9.87062e-12
PA14_53570	473.406	1.95043	0.190818	7.22033	5.1863e-13	3.97185e-12
PA14_53580	261.663	1.55744	0.227139	4.34178	1.41335e-05	5.35218e-05
PA14_53620	59.3283	1.94719	0.253762	5.39291	6.93245e-08	3.39515e-07
PA14_53630	90.5278	2.56837	0.264429	7.50963	5.92946e-14	4.86032e-13
PA14_53840	9546.81	2.42937	0.134287	13.7985	2.60292e-43	1.00462e-41
PA14_53940	414.746	-1.65286	0.171187	-6.30177	2.94261e-10	1.76982e-09
PA14_53970	1189.64	-1.76582	0.128653	-9.24817	2.28376e-20	2.87467e-19
PA14_53980	349.387	-1.50475	0.154164	-6.04037	1.53764e-09	8.81156e-09
PA14_54110	6.44773	1.88794	0.487876	2.60976	0.00906068	0.0233138
PA14_54180	1596.54	-3.25209	0.138363	-19.366	1.4946e-83	2.41959e-81
PA14_54190	893	-1.76211	0.157324	-7.55088	4.32339e-14	3.574e-13
PA14_54630	291.271	-2.34503	0.171828	-10.3108	6.29596e-25	1.0792e-23
PA14_54640	355.268	-3.4043	0.182112	-15.5448	1.72656e-54	9.58322e-53
PA14_54660	329.804	-3.16806	0.232197	-11.2004	4.05997e-29	8.54206e-28
PA14_54670	389.243	-2.0983	0.152624	-9.9759	1.9433e-23	2.97259e-22
PA14_54830	1057.09	2.6557	0.297142	7.03731	1.95987e-12	1.42598e-11
PA14_54850	1051.26	2.94046	0.190376	12.4101	2.30391e-35	6.54986e-34
PA14_54860	868.738	2.29375	0.248177	6.93952	3.93421e-12	2.78936e-11
PA14_55050	2053.45	1.77388	0.223576	5.38664	7.17863e-08	3.50688e-07
PA14_55330	19.0442	1.85221	0.436678	2.95959	0.00308053	0.00847255
PA14_55390	11.4096	2.8434	0.469266	4.51784	6.24748e-06	2.46649e-05
PA14_55480	21.4851	1.57898	0.343367	2.94346	0.00324564	0.00889726
PA14_55490	34.1651	1.83984	0.293581	4.29521	1.7453e-05	6.53774e-05
PA14_55520	20.676	2.04521	0.372272	3.92278	8.75347e-05	0.000298509
PA14_55540	203.339	1.83804	0.188715	6.68667	2.28313e-11	1.51205e-10
PA14_55550	552.703	4.19315	0.296982	12.1537	5.48087e-34	1.472e-32
PA14_55560	711.957	2.46768	0.251793	7.55126	4.31054e-14	3.56844e-13
PA14_55610	697.271	1.81139	0.130847	9.42856	4.15747e-21	5.48185e-20
PA14_55730	477.923	-1.58833	0.227966	-4.45536	8.3751e-06	3.26708e-05
PA14_55790	184.914	-2.7308	0.130458	-16.4985	3.75884e-61	2.60792e-59
PA14_55810	497.056	-3.49233	0.164688	-17.7093	3.55415e-70	3.57131e-68
PA14_55820	340.035	-1.74026	0.138509	-8.41464	3.94094e-17	4.02238e-16
PA14_55840	42.218	-2.26248	0.243671	-6.9558	3.50577e-12	2.50081e-11
PA14_55850	143.98	-2.46308	0.239701	-7.91458	2.48082e-15	2.27688e-14
PA14_55860	151.328	-2.22388	0.192767	-8.57633	9.79457e-18	1.03976e-16
PA14_55880	120.647	-2.69735	0.210695	-10.1024	5.39256e-24	8.54017e-23
PA14_55890	182.224	-3.0326	0.201703	-12.2076	2.83245e-34	7.75e-33
PA14_55900	242.872	-2.20554	0.161151	-10.1319	3.98673e-24	6.34827e-23
PA14_55920	361.458	-2.01892	0.150257	-9.61986	6.59235e-22	9.1695e-21
PA14_55930	430.242	-1.8072	0.106236	-11.5782	5.31433e-31	1.23888e-29
PA14_56070	1332.35	-1.59491	0.226506	-4.52765	5.9643e-06	2.3598e-05
PA14_56140	708.983	2.39686	0.163476	11.1209	9.92621e-29	2.05872e-27
PA14_56220	539.849	-3.07555	0.174645	-14.3001	2.18546e-46	9.4347e-45
PA14_56260	218.625	-2.0254	0.142887	-10.1451	3.48399e-24	5.62457e-23
PA14_56280	209.536	-1.76026	0.145092	-8.16423	3.2349e-16	3.10593e-15
PA14_56470	70.1104	1.71589	0.194007	5.85895	4.65794e-09	2.54217e-08
PA14_56520	67.8562	-1.84338	0.186136	-6.82348	8.88639e-12	6.13624e-11
PA14_56540	469.283	-2.8144	0.113195	-19.7515	7.79374e-87	1.41943e-84
PA14_56570	1167.62	-3.08942	0.122967	-20.4145	1.24327e-92	2.58778e-90
PA14_56590	4497.57	-2.05154	0.176121	-8.35964	6.29079e-17	6.27786e-16
PA14_56660	949.152	-1.58526	0.220606	-4.57749	4.70587e-06	1.89667e-05
PA14_56670	293.191	-3.94376	0.188724	-17.7859	9.08442e-71	9.45429e-69
PA14_56680	2431.1	-3.81805	0.124724	-25.9656	1.21187e-148	7.8475e-146
PA14_56690	603.922	-3.94671	0.206448	-16.3015	9.63486e-60	6.38091e-58
PA14_56780	1484.57	-2.0749	0.19193	-7.82243	5.1812e-15	4.60306e-14
PA14_56810	170.979	-1.79962	0.131055	-9.33283	1.03081e-20	1.31744e-19
PA14_56830	2072.44	-1.84911	0.125079	-10.1695	2.71302e-24	4.41661e-23
PA14_56850	406.178	-1.95411	0.157878	-8.73098	2.52465e-18	2.76572e-17
PA14_56870	364.756	-1.83515	0.122796	-10.2439	1.26103e-24	2.10581e-23
PA14_56960	352.998	1.96227	0.142708	9.69332	3.21876e-22	4.55314e-21
PA14_56990	863.915	1.75363	0.154677	7.61762	2.58394e-14	2.18566e-13
PA14_57240	1812.98	2.05718	0.123164	12.0136	3.01377e-33	7.66997e-32
PA14_57460	1751.9	1.72932	0.208116	5.56415	2.63439e-08	1.35271e-07
PA14_57600	955.613	-1.67301	0.0931581	-11.7516	6.92948e-32	1.68975e-30
PA14_57670	573.469	-1.5353	0.126803	-7.56006	4.02873e-14	3.34465e-13
PA14_57720	842.474	2.37804	0.223069	8.08799	6.06562e-16	5.72941e-15
PA14_57820	1843.83	2.03327	0.173387	8.41545	3.91402e-17	4.00192e-16
PA14_57950	1758.03	-1.88792	0.143135	-9.16648	4.88712e-20	5.94617e-19
PA14_57960	1824.7	-1.57848	0.134833	-7.42683	1.11229e-13	8.96602e-13
PA14_57970	1765.73	-1.61318	0.153342	-6.77114	1.27773e-11	8.64879e-11
PA14_57980	488.416	-1.76247	0.194889	-6.10986	9.97188e-10	5.7827e-09
PA14_57990	2947.92	-1.9609	0.148059	-9.34935	8.8186e-21	1.13957e-19
PA14_58000	2921.23	-3.08743	0.13202	-19.0069	1.49605e-80	2.29447e-78
PA14_58010	1659.98	-2.46672	0.175231	-10.7934	3.70041e-27	6.95677e-26
PA14_58030	7142.9	-3.30002	0.247204	-11.0311	2.70544e-28	5.49383e-27
PA14_58040	2880.4	-1.73961	0.288868	-4.06281	4.84849e-05	0.000170223
PA14_58110	1359.44	2.18419	0.205741	7.83419	4.71878e-15	4.21795e-14
PA14_58300	1067.67	-1.73075	0.0647671	-17.7781	1.04369e-70	1.06713e-68
PA14_58320	1391.9	-1.59665	0.11795	-8.63684	5.77891e-18	6.20249e-17
PA14_58360	2273.62	2.33338	0.119601	14.6737	9.50049e-49	4.50153e-47
PA14_58375	3808.85	4.12911	0.123815	28.6718	8.58528e-181	1.0007e-177
PA14_58380	983.022	1.60126	0.134853	7.60462	2.85732e-14	2.39604e-13
PA14_58390	13964.3	1.98261	0.182804	7.72074	1.15656e-14	1.00754e-13
PA14_58410	2270.01	3.0574	0.174536	14.2256	6.35911e-46	2.68557e-44
PA14_58720	908.715	1.97566	0.309627	4.52986	5.90239e-06	2.3369e-05
PA14_58740	13.9878	1.5448	0.367895	2.63985	0.00829427	0.0215127
PA14_58890	131.835	1.68158	0.153097	7.21136	5.53942e-13	4.23116e-12
PA14_58920	67.7048	1.90189	0.242741	5.46424	4.6489e-08	2.32765e-07
PA14_58970	59.2282	1.77074	0.239184	4.99868	5.77249e-07	2.57596e-06
PA14_59110	28.0112	1.66744	0.318452	3.44877	0.000563154	0.00172106
PA14_59120	34.5382	1.7882	0.324459	3.73958	0.000184326	0.00060182
PA14_59130	257.02	2.17574	0.235812	6.78911	1.12829e-11	7.71794e-11
PA14_59140	168.087	2.17466	0.210629	7.5853	3.31707e-14	2.76565e-13
PA14_59160	447.259	1.67618	0.26329	4.22718	2.36638e-05	8.68469e-05
PA14_59240	253.836	1.86306	0.163223	7.88729	3.08821e-15	2.82102e-14
PA14_59310	101.022	1.55271	0.152119	6.40379	1.51568e-10	9.3376e-10
PA14_59440	242.539	2.32251	0.226104	7.71282	1.23065e-14	1.07048e-13
PA14_59480	202.461	1.64292	0.197963	5.39138	6.99184e-08	3.41929e-07
PA14_59490	224.574	1.94163	0.271416	5.06446	4.09564e-07	1.85899e-06
PA14_59520	83.4711	1.74782	0.178902	6.52454	6.82124e-11	4.34947e-10
PA14_59530	166.152	1.66447	0.159194	6.82593	8.73577e-12	6.03939e-11
PA14_59620	520.961	-1.50202	0.238397	-3.91336	9.10219e-05	0.000309676
PA14_59640	228.295	1.59905	0.17395	5.88521	3.97559e-09	2.1941e-08
PA14_59670	61.3476	1.50129	0.224442	4.13423	3.56148e-05	0.000127261
PA14_59700	135.693	1.9462	0.188569	7.25823	3.92192e-13	3.04354e-12
PA14_59720	74.9991	2.62968	0.242379	8.4094	4.12129e-17	4.1991e-16
PA14_59750	234.416	1.97333	0.172676	8.09282	5.82979e-16	5.51559e-15
PA14_59820	200.005	2.15776	0.241524	6.55812	5.44888e-11	3.50122e-10
PA14_59830	949.503	1.52499	0.222315	4.29518	1.74549e-05	6.53774e-05
PA14_59845	879.313	1.79997	0.428698	2.99208	0.00277088	0.00767157
PA14_59850	79.9227	1.67583	0.242691	4.54711	5.43876e-06	2.16806e-05
PA14_59860	75.2789	1.71144	0.269525	4.24168	2.21849e-05	8.18315e-05
PA14_59870	118.369	3.67274	0.294337	10.3898	2.76045e-25	4.8312e-24
PA14_59880	57.9818	1.62023	0.250004	4.18236	2.88497e-05	0.000104692
PA14_59890	42.5645	1.74493	0.243138	4.80061	1.5818e-06	6.76851e-06
PA14_59900	97.9214	1.64388	0.163555	6.51704	7.17071e-11	4.56731e-10
PA14_59930	42.7329	1.65358	0.230629	4.66348	3.10902e-06	1.28324e-05
PA14_59940	594.376	1.77997	0.152635	7.88251	3.2086e-15	2.92183e-14
PA14_59980	29.5024	2.29283	0.283625	5.96491	2.44773e-09	1.37431e-08
PA14_59990	173.975	2.91585	0.248133	9.40055	5.42777e-21	7.12456e-20
PA14_60000	278.132	1.63098	0.159509	6.61101	3.81713e-11	2.49677e-10
PA14_60010	95.6671	2.32703	0.211385	8.25135	1.56616e-16	1.52126e-15
PA14_60140	397.406	2.04818	0.121312	12.1049	9.94804e-34	2.64736e-32
PA14_60410	2871.5	2.92097	0.243282	9.66978	4.05245e-22	5.69101e-21
PA14_60420	9214.9	2.81048	0.248811	9.02281	1.83331e-19	2.15414e-18
PA14_60445	5809.08	2.25804	0.129643	12.9666	1.89357e-38	6.06359e-37
PA14_60540	886.832	-1.81159	0.218335	-5.66384	1.48025e-08	7.73017e-08
PA14_60560	1655.15	-2.06827	0.259712	-5.72888	1.01098e-08	5.35634e-08
PA14_60570	802.445	-2.46542	0.241247	-7.8612	3.80469e-15	3.41896e-14
PA14_60600	825.808	1.64061	0.184963	5.77094	7.88322e-09	4.21113e-08
PA14_60700	653.981	-2.16852	0.121491	-13.094	3.56459e-39	1.18711e-37
PA14_60830	350.38	1.60554	0.251051	4.15515	3.25077e-05	0.000116952
PA14_60850	274.466	2.0949	0.290784	5.29724	1.17567e-07	5.59969e-07
PA14_60920	380.19	-2.34652	0.163995	-10.8049	3.26485e-27	6.17777e-26
PA14_60930	145.269	-2.51858	0.222492	-8.75312	2.07527e-18	2.29937e-17
PA14_60950	1984.59	-2.30574	0.138919	-12.4523	1.35931e-35	3.88337e-34
PA14_60960	2522.35	-2.41788	0.238867	-7.7499	9.1964e-15	8.04754e-14
PA14_60970	458.733	-1.58078	0.120039	-8.35792	6.38327e-17	6.35926e-16
PA14_61000	315.005	-1.91226	0.274872	-4.87173	1.10622e-06	4.79693e-06
PA14_61010	818.372	-3.05778	0.230183	-10.7876	3.93735e-27	7.37841e-26
PA14_61020	881.284	-2.8701	0.509734	-4.56486	4.99823e-06	2.00465e-05
PA14_61040	4285.8	-4.50803	0.469728	-8.40681	4.21297e-17	4.28503e-16
PA14_61060	732.624	-2.38288	0.160955	-11.222	3.17821e-29	6.71109e-28
PA14_61130	225.285	-1.50272	0.194753	-4.77683	1.78078e-06	7.581e-06
PA14_61170	231.804	2.40492	0.230887	7.90184	2.74805e-15	2.51423e-14
PA14_61210	1060.91	1.91744	0.226786	5.95835	2.548e-09	1.42923e-08
PA14_61260	216.521	2.15356	0.171276	9.20318	3.47498e-20	4.29072e-19
PA14_61340	174.345	1.98968	0.221117	6.39803	1.57393e-10	9.6658e-10
PA14_61370	874.675	1.5315	0.145139	6.59844	4.15513e-11	2.70269e-10
PA14_61520	95.6512	1.62061	0.170523	6.11123	9.88649e-10	5.73889e-09
PA14_61540	300.508	1.58003	0.161717	6.19882	5.68877e-10	3.36933e-09
PA14_61550	275.358	2.04449	0.173243	8.46275	2.61153e-17	2.71301e-16
PA14_61600	1562.83	-1.52804	0.193026	-4.93628	7.96276e-07	3.49977e-06
PA14_61820	3082.45	2.12974	0.134444	11.5524	7.17803e-31	1.64699e-29
PA14_62000	820.356	-1.70727	0.17218	-6.57626	4.82415e-11	3.11353e-10
PA14_62240	472.503	-1.52098	0.194433	-4.87328	1.09762e-06	4.76315e-06
PA14_62380	1960.43	2.19002	0.264283	6.16326	7.12625e-10	4.1909e-09
PA14_62390	3097.01	-2.55651	0.16858	-11.7405	7.90644e-32	1.91995e-30
PA14_62670	262.852	-1.53305	0.191354	-5.02505	5.03305e-07	2.25809e-06
PA14_62690	831.439	-2.38312	0.257475	-7.06133	1.64916e-12	1.21049e-11
PA14_62740	1132.23	2.3795	0.121239	14.854	6.55139e-50	3.26338e-48
PA14_62760	37743.4	2.45849	0.11616	16.1958	5.40091e-59	3.49739e-57
PA14_62770	23236.7	2.65815	0.141088	14.7562	2.80732e-49	1.37488e-47
PA14_62780	3540.62	2.34165	0.155181	11.3687	5.98524e-30	1.30157e-28
PA14_62810	4999.18	2.50185	0.167131	11.5243	9.95405e-31	2.23985e-29
PA14_62830	16509	3.03761	0.203225	12.1223	8.04408e-34	2.1505e-32
PA14_62840	9595.72	1.54654	0.153795	6.31722	2.66304e-10	1.60998e-09
PA14_62940	7735.31	2.32153	0.184886	9.46507	2.93363e-21	3.92137e-20
PA14_62960	13491.6	1.91835	0.170935	7.87511	3.40445e-15	3.09052e-14
PA14_62990	13155	1.66428	0.181025	6.04556	1.48895e-09	8.54935e-09
PA14_63220	116.853	1.91795	0.207917	6.47294	9.61126e-11	6.02306e-10
PA14_63500	160.585	2.1744	0.162412	9.81443	9.75848e-23	1.43255e-21
PA14_63530	397.054	-1.58962	0.128605	-7.87243	3.47831e-15	3.14289e-14
PA14_63680	66.4794	1.95543	0.2365	5.83211	5.47292e-09	2.96709e-08
PA14_63900	422.976	-1.89293	0.129216	-10.1921	2.14966e-24	3.54907e-23
PA14_63910	420.967	-4.05274	0.115966	-29.9648	2.81948e-197	8.21596e-194
PA14_63920	926.815	-4.91687	0.143861	-30.1841	3.82737e-200	2.23059e-196
PA14_63940	1545.28	-4.50751	0.274368	-14.3962	5.46711e-47	2.46995e-45
PA14_63960	3655.55	-4.69467	0.223936	-18.4477	5.44522e-76	6.6114e-74
PA14_63970	872.366	-2.35545	0.152205	-11.7237	9.64e-32	2.3312e-30
PA14_64180	4804.48	2.09331	0.145467	10.4354	1.70962e-25	3.01929e-24
PA14_64190	463.963	1.55922	0.13505	7.26833	3.63955e-13	2.83195e-12
PA14_64290	51.8162	2.23529	0.266632	6.18504	6.20884e-10	3.66617e-09
PA14_64390	1509.93	1.60161	0.220347	4.66477	3.0896e-06	1.27704e-05
PA14_64400	1206.41	2.01789	0.151894	9.49929	2.11323e-21	2.86417e-20
PA14_64480	709.104	-1.81358	0.229587	-5.42638	5.75077e-08	2.84754e-07
PA14_64530	576.83	-4.83386	0.230165	-18.5103	1.70697e-76	2.26095e-74
PA14_64640	240.33	2.09553	0.213061	7.11859	1.09037e-12	8.15746e-12
PA14_64650	111.224	3.18941	0.250795	10.3229	5.55419e-25	9.57688e-24
PA14_64660	240.419	4.51958	0.345046	11.2968	1.36113e-29	2.90573e-28
PA14_64670	500.917	3.78967	0.231933	13.8253	1.79466e-43	7.06707e-42
PA14_64770	187.137	-1.87375	0.267529	-4.8916	1.00021e-06	4.35665e-06
PA14_64860	64.661	-1.62058	0.196567	-5.33851	9.37124e-08	4.51742e-07
PA14_64920	636.198	-1.84315	0.172471	-7.36462	1.77654e-13	1.40866e-12
PA14_65000	3868.17	-2.6837	0.167197	-12.6015	2.07282e-36	6.07055e-35
PA14_65090	840.4	-1.64042	0.115224	-9.23061	2.69105e-20	3.35833e-19
PA14_65150	9456.64	2.06811	0.132578	11.2585	2.10211e-29	4.47119e-28
PA14_65280	14251	1.58711	0.149015	6.79195	1.10631e-11	7.58539e-11
PA14_65420	2112.53	1.60685	0.14868	6.93561	4.04478e-12	2.86427e-11
PA14_65750	597.138	-1.56716	0.14573	-6.80406	1.01714e-11	7.00695e-11
PA14_66040	725.705	1.64467	0.205818	5.24238	1.58519e-07	7.48057e-07
PA14_66120	3068.19	2.15111	0.244705	6.47961	9.19615e-11	5.78157e-10
PA14_66420	216.629	1.79909	0.187032	6.53774	6.24559e-11	3.99553e-10
PA14_66450	518.713	-1.70038	0.213418	-5.28658	1.24627e-07	5.92921e-07
PA14_66460	1895.14	-3.20261	0.15651	-16.765	4.39997e-63	3.33026e-61
PA14_66710	2949.56	1.84569	0.15531	8.18797	2.65671e-16	2.55501e-15
PA14_67140	149.359	-1.84789	0.154401	-8.2388	1.73944e-16	1.68676e-15
PA14_67240	188.16	-2.26149	0.196443	-8.60397	7.70072e-18	8.23482e-17
PA14_67250	232.901	-2.62888	0.20565	-10.0043	1.45877e-23	2.26109e-22
PA14_67260	195.49	-2.28343	0.170169	-10.0519	9.00693e-24	1.41109e-22
PA14_67270	111.452	-1.61804	0.174843	-5.97687	2.27467e-09	1.28209e-08
PA14_67280	97.082	-2.47388	0.240129	-7.93944	2.03092e-15	1.86986e-14
PA14_67320	163.922	-1.51363	0.220314	-4.28191	1.85299e-05	6.90708e-05
PA14_67510	776.928	-1.78437	0.12767	-9.46051	3.06444e-21	4.06823e-20
PA14_67520	199.084	-2.6161	0.209475	-9.76211	1.63705e-22	2.37332e-21
PA14_67560	6133.17	2.21808	0.119477	13.7359	6.192e-43	2.35863e-41
PA14_67580	2087.09	1.59106	0.170591	5.95776	2.55713e-09	1.43298e-08
PA14_67700	421.147	1.72641	0.209387	5.51511	3.48555e-08	1.76335e-07
PA14_67770	2319.22	-2.54756	0.243267	-8.13342	4.17352e-16	3.96791e-15
PA14_67960	54.8431	-1.64936	0.293903	-3.69569	0.000219292	0.00071002
PA14_68170	1158.64	-1.52656	0.148334	-6.41433	1.41442e-10	8.74148e-10
PA14_68190	708.076	-1.63998	0.113562	-9.35502	8.35851e-21	1.08493e-19
PA14_68200	888.078	-2.33136	0.138587	-12.6626	9.52723e-37	2.84742e-35
PA14_68210	568.982	-2.26396	0.174199	-9.69668	3.11477e-22	4.42753e-21
PA14_68260	416.451	-2.36485	0.111849	-15.9837	1.65879e-57	9.8647e-56
PA14_68300	4590.55	-3.38521	0.136849	-20.4943	2.41844e-93	5.42103e-91
PA14_68330	5243.94	-3.82551	0.133201	-24.3638	4.13996e-131	2.01064e-128
PA14_68340	3163.98	-2.87027	0.103463	-22.1438	1.19835e-108	3.67579e-106
PA14_68350	2510.33	-3.09977	0.116419	-21.6501	6.06115e-104	1.76622e-101
PA14_68380	2361.56	1.74217	0.253583	4.635	3.56946e-06	1.4619e-05
PA14_68780	288.826	-2.35476	0.157128	-11.3151	1.10501e-29	2.37639e-28
PA14_68840	1540.82	-2.27558	0.190299	-8.92933	4.28597e-19	4.95608e-18
PA14_68940	656.435	-2.53874	0.197816	-9.94173	2.74026e-23	4.12668e-22
PA14_68970	181.544	-1.6762	0.187455	-5.88829	3.90221e-09	2.15565e-08
PA14_69070	2555.22	-2.60475	0.0845985	-23.9434	1.08369e-126	4.21048e-124
PA14_69090	2919.7	-2.98484	0.130213	-18.4716	3.49502e-76	4.33382e-74
PA14_69170	492.388	1.71948	0.171328	6.67829	2.41744e-11	1.59862e-10
PA14_69370	4070.67	-1.83302	0.1127	-11.1387	8.12623e-29	1.69142e-27
PA14_69550	226.623	1.84312	0.166381	7.61025	2.73556e-14	2.29724e-13
PA14_69560	257.862	1.93442	0.271141	5.04018	4.65088e-07	2.09469e-06
PA14_69600	155.128	-3.30948	0.157055	-17.38	1.17024e-67	1.04926e-65
PA14_69660	83.7285	-1.51609	0.263719	-3.60875	0.000307676	0.000976121
PA14_69880	221.696	1.55597	0.160054	6.13066	8.75131e-10	5.10537e-09
PA14_69990	504.601	-2.31242	0.13308	-13.0443	6.85015e-39	2.21793e-37
PA14_70010	207.36	-3.53593	0.271335	-10.9247	8.78225e-28	1.7118e-26
PA14_70060	79.0799	-2.08786	0.27082	-5.61562	1.95862e-08	1.01827e-07
PA14_70140	1921.41	-2.30612	0.170813	-10.1368	3.79134e-24	6.07031e-23
PA14_70300	135.823	1.53262	0.175641	5.44882	5.07042e-08	2.52944e-07
PA14_70330	177.994	1.67994	0.137753	7.99997	1.24446e-15	1.16229e-14
PA14_70340	57.8376	4.16509	0.353332	9.59878	8.08965e-22	1.11722e-20
PA14_70580	2507.61	-1.59993	0.125342	-8.15605	3.46155e-16	3.31807e-15
PA14_70650	41.9404	-2.64139	0.305428	-6.83373	8.2734e-12	5.74042e-11
PA14_70670	106.677	-3.14678	0.250756	-10.3105	6.31593e-25	1.07945e-23
PA14_70680	82.0352	-3.094	0.348377	-7.31956	2.48785e-13	1.95935e-12
PA14_70690	225.295	-1.87205	0.193159	-6.75075	1.47087e-11	9.91008e-11
PA14_70740	312.339	-1.76155	0.113231	-10.4556	1.38115e-25	2.45407e-24
PA14_70810	2847.1	3.39667	0.245463	11.5404	8.25514e-31	1.87202e-29
PA14_70830	2055.47	3.04326	0.224759	11.0194	3.08122e-28	6.23519e-27
PA14_70850	1382.42	2.30471	0.198758	8.73282	2.48406e-18	2.72638e-17
PA14_70860	1550.85	1.85387	0.182514	7.03266	2.02627e-12	1.47062e-11
PA14_70940	616.628	1.84062	0.11	11.4728	1.8079e-30	4.02154e-29
PA14_70950	821.258	2.40131	0.230289	7.94069	2.01066e-15	1.85413e-14
PA14_70980	118.177	1.69788	0.177591	6.30777	2.83088e-10	1.70614e-09
PA14_71080	82.6048	-1.77558	0.166893	-7.20117	5.96974e-13	4.54199e-12
PA14_71120	26.4082	2.29128	0.397861	4.28737	1.808e-05	6.75017e-05
PA14_71140	29.0514	2.43728	0.398197	4.6435	3.42554e-06	1.40592e-05
PA14_71150	17.2014	2.45196	0.487592	3.79022	0.000150514	0.000499256
PA14_71240	241.452	1.64536	0.185166	5.78452	7.27213e-09	3.90257e-08
PA14_71320	166.996	1.66863	0.156255	6.99452	2.66162e-12	1.91742e-11
PA14_71330	31.899	1.93017	0.280406	4.80623	1.53804e-06	6.58612e-06
PA14_71340	78.5536	1.76384	0.284667	4.19577	2.71944e-05	9.91796e-05
PA14_71490	19.9951	1.70734	0.442251	2.65722	0.0078788	0.020499
PA14_71530	214.324	2.30676	0.266647	6.50923	7.55369e-11	4.79031e-10
PA14_71560	298.94	1.82549	0.251943	4.98507	6.19409e-07	2.75566e-06
PA14_71630	4247.67	-3.29071	0.100476	-26.9793	2.5841e-160	2.15145e-157
PA14_71650	2701.88	-2.90662	0.25918	-8.99665	2.327e-19	2.72873e-18
PA14_71700	101.016	-1.55455	0.183215	-5.35721	8.45171e-08	4.09448e-07
PA14_71720	2256.21	-3.73014	0.126039	-25.012	4.52599e-138	2.39795e-135
PA14_71740	2091.22	-2.46668	0.154782	-12.2207	2.41092e-34	6.62776e-33
PA14_72020	481.214	-1.78739	0.180369	-6.72925	1.70543e-11	1.14244e-10
PA14_72070	497.102	-2.61876	0.194861	-10.4945	9.1595e-26	1.64758e-24
PA14_72170	221.086	1.79884	0.164788	7.4078	1.28412e-13	1.02518e-12
PA14_72180	233.779	3.66781	0.224191	13.6983	1.03869e-42	3.90546e-41
PA14_72200	209.542	3.48388	0.256152	11.3003	1.30798e-29	2.80253e-28
PA14_72210	407.756	1.8444	0.183587	6.92331	4.41205e-12	3.11678e-11
PA14_72250	1988.19	-2.0019	0.10895	-13.0639	5.29222e-39	1.73276e-37
PA14_72260	4987.68	-4.14878	0.16099	-22.1585	8.62996e-109	2.95855e-106
PA14_72410	586.854	2.04157	0.147735	9.9106	3.74398e-23	5.59484e-22
PA14_72480	4500.07	2.13461	0.127961	12.1723	4.36452e-34	1.18309e-32
PA14_72500	516.395	-1.8751	0.200792	-6.47923	9.21897e-11	5.78967e-10
PA14_72510	1748.29	-1.77864	0.109204	-10.9892	4.3081e-28	8.56914e-27
PA14_72520	963.532	-1.62023	0.19	-5.5067	3.65616e-08	1.84806e-07
PA14_72540	2992.31	-1.60333	0.151612	-6.77527	1.24175e-11	8.43856e-11
PA14_72550	849.006	-1.75029	0.172075	-6.83095	8.43533e-12	5.83919e-11
PA14_72560	1173.11	-2.16926	0.18172	-8.77145	1.76373e-18	1.9654e-17
PA14_72580	1027.64	-1.77807	0.136254	-8.81889	1.15599e-18	1.30565e-17
PA14_72750	322.801	1.6862	0.130117	8.51851	1.61617e-17	1.70019e-16
PA14_72880	375.182	1.6651	0.122329	8.88827	6.2067e-19	7.07879e-18
PA14_72960	836.756	2.45013	0.204408	9.1811	4.26691e-20	5.22428e-19
PA14_72980	1057.48	-2.91393	0.137923	-16.9634	1.53251e-64	1.24048e-62
PA14_72990	892.383	-3.35634	0.165059	-16.8667	7.91136e-64	6.14766e-62
PA14_73000	1549.59	-3.54211	0.240797	-12.3896	2.97569e-35	8.37794e-34
PA14_73010	3191.72	-4.07382	0.231264	-15.1871	4.30623e-52	2.22095e-50
PA14_73020	940.38	-3.56384	0.256889	-11.7101	1.13164e-31	2.71407e-30
PA14_73030	538.198	-3.40004	0.224193	-12.6259	1.52022e-36	4.52032e-35
PA14_73040	1368.91	-3.94027	0.160299	-21.0127	5.02153e-98	1.17062e-95
PA14_73050	835.368	-4.2879	0.144726	-25.6646	2.90743e-145	1.69445e-142
PA14_73060	506.145	-4.52277	0.164876	-23.9568	7.84231e-127	3.26464e-124
PA14_73070	889.381	-4.25129	0.137495	-26.7444	1.43465e-157	1.04514e-154
PA14_73090	338.983	-2.85191	0.137572	-16.5523	1.54006e-61	1.09457e-59
PA14_73100	53.8245	-1.7007	0.199469	-5.66931	1.43375e-08	7.4941e-08
PA14_73140	4496.04	-2.2849	0.156986	-10.8882	1.31246e-27	2.53278e-26
PA14_73300	10799.8	1.55833	0.281675	3.57012	0.000356818	0.00112225
PA14_73320	1539.9	2.75635	0.247507	8.823	1.1143e-18	1.261e-17
PA14_73350	2680.3	1.64018	0.171778	6.20472	5.47937e-10	3.25191e-09
PA14_73390	232.557	1.60435	0.211142	4.88618	1.02812e-06	4.4749e-06

## Sheet: 48h_Surrounding
Significant DEGs in the surrounding SCFM compared with in vitro SCFM at 48 h
Locus Tag	baseMean	log2FoldChange	lfcSE	stat	pvalue	padj
PA14_00460	750.796	1.65538	0.202805	5.34417	9.08343e-08	1.70768e-06
PA14_00520	270.726	1.55098	0.303036	3.30953	0.000934531	0.00863051
PA14_00850	88.8578	-1.78351	0.251852	-4.84966	1.23671e-06	1.96928e-05
PA14_00860	57.8718	-1.73309	0.203898	-5.71505	1.09672e-08	2.29917e-07
PA14_00875	344.121	-2.01293	0.200312	-7.21468	5.40617e-13	1.70309e-11
PA14_00890	64.5543	-2.79428	0.317576	-7.0598	1.66739e-12	5.06124e-11
PA14_00900	81.498	-1.97651	0.191791	-7.3369	2.186e-13	7.15731e-12
PA14_00910	336.734	-2.48792	0.231213	-8.3207	8.74489e-17	3.80337e-15
PA14_00925	137.922	-2.23643	0.286808	-5.85912	4.65315e-09	1.01949e-07
PA14_00940	142.868	-1.99858	0.152482	-9.34667	9.04541e-21	5.27166e-19
PA14_00960	39.9083	-2.83853	0.238317	-9.48911	2.33006e-21	1.44464e-19
PA14_00970	79.5496	-1.8762	0.178431	-7.30786	2.71438e-13	8.74e-12
PA14_01010	202.893	-2.07214	0.153986	-9.71938	2.49285e-22	1.81604e-20
PA14_01020	543.246	-2.14048	0.148118	-10.5766	3.8271e-26	3.65645e-24
PA14_01030	405.122	-2.29188	0.165902	-10.3651	3.57404e-25	3.20454e-23
PA14_01040	180.72	-2.39626	0.271665	-6.77299	1.26147e-11	3.58626e-10
PA14_01060	48.9794	-2.52556	0.1901	-10.2542	1.13314e-24	9.85664e-23
PA14_01070	166.561	-2.50658	0.191252	-10.122	4.41281e-24	3.62224e-22
PA14_01080	75.2683	-2.49982	0.219918	-8.78353	1.58417e-18	7.6938e-17
PA14_01100	453.713	-2.1673	0.188201	-8.48607	2.13747e-17	9.65672e-16
PA14_01110	279.852	-1.80324	0.134961	-9.09919	9.10052e-20	4.86586e-18
PA14_01180	108.381	-1.72341	0.19409	-5.9305	3.02018e-09	6.74391e-08
PA14_01190	87.5549	-1.76417	0.187827	-6.34959	2.15891e-10	5.56731e-09
PA14_01220	144.173	-1.86695	0.163827	-7.89591	2.88207e-15	1.11237e-13
PA14_02190	49.67	-1.77222	0.217882	-5.51904	3.40852e-08	6.7111e-07
PA14_02450	1355.18	-1.58385	0.20957	-4.86182	1.1631e-06	1.85713e-05
PA14_02530	834.026	1.6044	0.293995	3.58299	0.000339689	0.003437
PA14_03030	76.3063	1.60654	0.223668	4.61517	3.92772e-06	5.69422e-05
PA14_03080	731.747	-2.04239	0.331894	-4.5816	4.61424e-06	6.55897e-05
PA14_03590	175.345	-2.59734	0.150191	-13.4756	2.17598e-41	3.84291e-39
PA14_03610	127.612	-1.55758	0.230581	-4.29493	1.74748e-05	0.000225816
PA14_03730	7520.16	1.72372	0.157631	7.28362	3.24977e-13	1.03495e-11
PA14_03760	172.73	2.12161	0.192557	8.04024	8.96641e-16	3.57919e-14
PA14_05770	372.752	1.56638	0.208856	4.77933	1.75882e-06	2.70459e-05
PA14_05820	2615.46	-3.13641	0.249323	-10.3503	4.17163e-25	3.68368e-23
PA14_05840	8161.46	-3.59215	0.268087	-11.3309	9.22738e-30	1.03418e-27
PA14_05860	1476.08	-1.60153	0.254039	-4.15047	3.31787e-05	0.000409672
PA14_06080	256.444	1.62547	0.163176	6.44025	1.19275e-10	3.14539e-09
PA14_06090	63.39	1.84147	0.260557	4.87341	1.09687e-06	1.76104e-05
PA14_06580	3924.36	1.72071	0.217506	5.30257	1.14184e-07	2.10589e-06
PA14_06700	39.697	-1.82769	0.275412	-4.59797	4.26623e-06	6.12067e-05
PA14_06710	72.9714	-1.69162	0.201751	-5.55795	2.72964e-08	5.44807e-07
PA14_06720	174.796	-2.0588	0.153871	-9.65911	4.49759e-22	3.08376e-20
PA14_06730	35.4003	-1.64426	0.234723	-4.59376	4.35328e-06	6.20315e-05
PA14_06740	52.2773	-2.16432	0.214334	-7.45849	8.75169e-14	2.98322e-12
PA14_06750	549.454	-2.61095	0.182411	-11.1874	4.70144e-29	5.07408e-27
PA14_06770	200.807	-2.56954	0.144292	-13.8283	1.72031e-43	3.45723e-41
PA14_06790	43.3929	-2.59386	0.265413	-7.63684	2.22612e-14	8.10865e-13
PA14_06800	17.6676	-2.37377	0.287205	-6.27018	3.60628e-10	9.02035e-09
PA14_06810	231.397	-3.62763	0.473871	-6.52599	6.75525e-11	1.82267e-09
PA14_06830	657.492	-3.26794	0.370242	-7.34507	2.0565e-13	6.77136e-12
PA14_06840	332.998	-2.56751	0.214398	-9.33768	9.8464e-21	5.68167e-19
PA14_06890	960.635	2.44554	0.296528	6.36363	1.97044e-10	5.10388e-09
PA14_06900	90.6869	2.27918	0.183665	9.22582	2.81392e-20	1.56186e-18
PA14_06920	346.563	2.09552	0.161406	9.4142	4.76717e-21	2.80637e-19
PA14_06940	183.62	1.61594	0.142234	7.30419	2.78951e-13	8.93257e-12
PA14_06960	1147.32	-2.23105	0.221139	-7.52762	5.16717e-14	1.81411e-12
PA14_06970	237.63	-1.86657	0.15071	-8.57561	9.85626e-18	4.59538e-16
PA14_07040	1106.66	1.53205	0.22985	4.19765	2.69702e-05	0.000338027
PA14_07480	18941.4	2.23893	0.262579	6.46899	9.86623e-11	2.61365e-09
PA14_07650	1645.78	-1.87346	0.135511	-9.58905	8.88997e-22	5.88759e-20
PA14_07660	1341.73	-1.9311	0.141809	-9.57814	9.88066e-22	6.41759e-20
PA14_08070	304.071	-1.53394	0.119638	-8.01833	1.0719e-15	4.24968e-14
PA14_08100	51.2953	-1.74539	0.227826	-5.1954	2.04278e-07	3.64078e-06
PA14_08110	13.8718	-2.36294	0.313221	-5.7381	9.57463e-09	2.02177e-07
PA14_08260	77.6174	-1.6131	0.176911	-5.9003	3.62847e-09	7.97989e-08
PA14_08750	14669.1	1.57723	0.161534	6.22745	4.74087e-10	1.16092e-08
PA14_08900	19685.3	1.94352	0.274874	5.07764	3.82156e-07	6.4933e-06
PA14_08920	19638.8	1.77323	0.274702	4.45069	8.55958e-06	0.000117102
PA14_08930	4946.86	2.12458	0.290233	5.44549	5.16624e-08	9.96982e-07
PA14_08950	21501.1	1.68003	0.254086	4.43573	9.17611e-06	0.000123792
PA14_08970	16144	1.54688	0.235593	4.18991	2.79065e-05	0.000349011
PA14_08980	8469.56	1.63764	0.156334	6.80978	9.77456e-12	2.80621e-10
PA14_09040	25150	1.62968	0.168154	6.30022	2.9722e-10	7.56419e-09
PA14_09070	10574.8	1.62079	0.308319	3.51501	0.00043973	0.00431438
PA14_09410	949.144	-2.55293	0.221557	-9.0024	2.20834e-19	1.11915e-17
PA14_09420	1670.2	-3.07442	0.26751	-9.44241	3.643e-21	2.18881e-19
PA14_09440	3995.49	-3.32557	0.262577	-10.5712	4.05465e-26	3.75087e-24
PA14_09450	1421.02	-3.08854	0.26557	-9.5746	1.0225e-21	6.54848e-20
PA14_09460	1416.04	-2.91715	0.265478	-8.92857	4.31558e-19	2.14968e-17
PA14_09470	251.786	-2.9329	0.224295	-10.5739	3.93697e-26	3.70075e-24
PA14_09480	92.5844	-2.30081	0.289919	-6.02234	1.71917e-09	3.89858e-08
PA14_09500	2329.31	-1.79443	0.213034	-5.78939	7.06423e-09	1.51362e-07
PA14_09520	3713.55	-1.5339	0.17719	-5.45181	4.98591e-08	9.65378e-07
PA14_09680	3201.75	1.64419	0.247075	4.36511	1.27056e-05	0.000167152
PA14_09690	645.77	1.52024	0.229296	4.15623	3.23547e-05	0.000401198
PA14_09940	273.117	-1.98754	0.278997	-5.11936	3.06577e-07	5.31764e-06
PA14_09950	1022.55	-5.0343	0.269126	-16.6013	6.81818e-62	2.64909e-59
PA14_10160	385.849	2.15834	0.189	8.3453	7.10348e-17	3.11271e-15
PA14_10170	955.547	1.92156	0.212724	6.2874	3.22827e-10	8.18014e-09
PA14_10350	445.395	-1.89696	0.326019	-4.13216	3.5937e-05	0.000440929
PA14_10370	1062.34	-1.99842	0.444633	-3.33189	0.000862591	0.00803216
PA14_10380	653.239	-2.14208	0.516813	-3.16605	0.00154523	0.0135627
PA14_11280	521.388	-2.56056	0.155153	-12.8228	1.2224e-37	1.73759e-35
PA14_11290	1264.73	-3.38281	0.121613	-23.0904	5.78041e-118	4.8126e-115
PA14_11310	536.701	-3.31083	0.173864	-15.7606	5.80508e-56	1.6916e-53
PA14_11320	918.949	-3.7051	0.175816	-17.8269	4.37337e-71	2.124e-68
PA14_13030	1392.07	-2.32377	0.132194	-13.2277	6.068e-40	9.82341e-38
PA14_13040	842.476	-2.30158	0.119632	-14.4269	3.5041e-47	8.16876e-45
PA14_13050	174.579	-2.81261	0.150467	-14.8716	5.0377e-50	1.33453e-47
PA14_13170	3296.12	3.5441	0.300368	9.94699	2.59925e-23	2.04708e-21
PA14_13350	340.125	-1.61255	0.197381	-5.29947	1.16141e-07	2.12852e-06
PA14_13370	122.537	-1.85825	0.239913	-5.40694	6.41092e-08	1.22101e-06
PA14_13380	161.514	-1.55913	0.227205	-4.38759	1.14615e-05	0.000151813
PA14_15050	417.334	-2.06479	0.11574	-12.8686	6.75742e-38	9.84556e-36
PA14_15070	1210.79	-2.94299	0.173235	-13.7022	9.856e-43	1.91469e-40
PA14_15080	555.64	-2.30847	0.141039	-12.3049	8.52027e-35	1.18229e-32
PA14_15120	476.697	-2.68962	0.172677	-12.2799	1.16134e-34	1.57402e-32
PA14_15130	447.106	-2.49849	0.204321	-9.48002	2.54239e-21	1.55969e-19
PA14_15140	317.846	-2.13434	0.22649	-6.93618	4.02851e-12	1.19178e-10
PA14_16250	11072.7	-1.61945	0.324871	-3.32701	0.00087784	0.00815957
PA14_16290	3302.81	2.17444	0.301813	5.33537	9.53478e-08	1.77853e-06
PA14_16660	1268.02	1.59231	0.226745	4.49671	6.9013e-06	9.59922e-05
PA14_17700	2392.78	-2.54773	0.349029	-5.7801	7.46575e-09	1.59379e-07
PA14_17710	1010.24	-2.19674	0.303463	-5.4396	5.34014e-08	1.02376e-06
PA14_18070	1191.45	5.06036	0.515078	9.0681	1.21105e-19	6.41636e-18
PA14_18080	636.651	2.04338	0.282776	5.24507	1.56226e-07	2.83641e-06
PA14_18760	103.143	1.76099	0.232999	5.1211	3.03752e-07	5.28437e-06
PA14_18790	84.9899	1.61111	0.252442	4.13777	3.50697e-05	0.000431195
PA14_18800	259.915	2.38445	0.274496	6.61154	3.80334e-11	1.03579e-09
PA14_18810	208.14	2.46834	0.2434	7.79991	6.19526e-15	2.35987e-13
PA14_18820	77.0895	2.12177	0.240698	6.4258	1.31181e-10	3.44379e-09
PA14_19160	666.683	1.5776	0.128937	7.77965	7.27275e-15	2.73456e-13
PA14_19320	661.782	1.62488	0.131417	7.96103	1.70614e-15	6.71849e-14
PA14_19330	216.898	1.72188	0.310652	3.71731	0.000201352	0.00214139
PA14_19510	172.28	1.51756	0.34139	2.93125	0.00337602	0.0272891
PA14_19950	3118.28	1.51851	0.34024	2.88434	0.00392237	0.0311863
PA14_20200	186.878	-1.70183	0.202976	-5.56754	2.58361e-08	5.17431e-07
PA14_20230	233.752	-1.69429	0.187488	-5.98092	2.21886e-09	4.99287e-08
PA14_20240	153.186	-2.09896	0.131267	-11.5937	4.43322e-31	5.16736e-29
PA14_20250	115.245	-2.55621	0.189337	-10.4726	1.15434e-25	1.05117e-23
PA14_20610	903.492	-1.94542	0.250361	-5.54462	2.94598e-08	5.85979e-07
PA14_20920	547.051	-2.77157	0.166732	-13.1997	8.80393e-40	1.38674e-37
PA14_20940	419.391	-2.26371	0.249888	-6.82696	8.67344e-12	2.50242e-10
PA14_20950	791.485	-2.81756	0.267656	-8.48381	2.17941e-17	9.77046e-16
PA14_20960	334.929	-2.94619	0.184155	-12.9337	2.90524e-38	4.45572e-36
PA14_20970	995.251	-2.8702	0.20326	-11.351	7.33613e-30	8.38332e-28
PA14_20980	745.108	-2.50534	0.262058	-7.46842	8.11655e-14	2.81567e-12
PA14_21000	824.693	-2.97926	0.254973	-9.51607	1.7985e-21	1.13931e-19
PA14_21010	601.143	-3.30241	0.242693	-11.3159	1.09493e-29	1.20401e-27
PA14_21020	3309.74	-2.73963	0.159192	-13.624	2.88522e-42	5.25471e-40
PA14_21570	121.895	-2.19619	0.137333	-11.7943	4.17575e-32	5.2905e-30
PA14_21580	224.431	-2.36126	0.130498	-13.6734	1.46472e-42	2.75367e-40
PA14_21590	62.9466	-2.14824	0.242262	-6.52525	6.78894e-11	1.82332e-09
PA14_21760	10956.7	1.93245	0.150322	9.03103	1.70068e-19	8.84962e-18
PA14_22080	5981.45	1.95413	0.316128	4.49447	6.97428e-06	9.67765e-05
PA14_22310	2412.76	-1.51087	0.232294	-4.06277	4.84938e-05	0.00058393
PA14_22320	1215.42	-1.72525	0.311952	-3.77195	0.000161976	0.0017579
PA14_22740	388.652	2.0057	0.254832	5.68657	1.29619e-08	2.6864e-07
PA14_23590	202.177	1.67312	0.217845	5.09585	3.47176e-07	5.95101e-06
PA14_23690	1991.03	2.28551	0.14602	11.7237	9.63186e-32	1.19435e-29
PA14_23750	2670.57	1.69652	0.23753	4.79189	1.65216e-06	2.54731e-05
PA14_23760	844.364	1.84725	0.278865	4.60898	4.04644e-06	5.83729e-05
PA14_23770	621.369	1.78218	0.242457	5.04639	4.50245e-07	7.58896e-06
PA14_24740	447.333	-1.54806	0.236502	-4.16148	3.16198e-05	0.000393761
PA14_24940	2374.78	2.22906	0.23795	6.95115	3.62324e-12	1.07736e-10
PA14_24950	917.694	2.22343	0.15238	10.7778	4.38379e-27	4.40496e-25
PA14_24960	895.438	2.22241	0.14677	11.1848	4.84054e-29	5.12922e-27
PA14_25160	2280.06	1.63379	0.230187	4.64823	3.34788e-06	4.92714e-05
PA14_25620	6226.12	1.70217	0.124368	9.06589	1.23587e-19	6.48889e-18
PA14_26020	1419.67	-3.00538	0.318561	-7.71226	1.23613e-14	4.58865e-13
PA14_26160	559.43	2.97825	0.235912	10.2242	1.54512e-24	1.30507e-22
PA14_26165	985.139	2.0233	0.196711	7.40243	1.33715e-13	4.50457e-12
PA14_26390	292.203	-1.70314	0.242721	-4.69255	2.69822e-06	4.04247e-05
PA14_26400	252.946	-2.05669	0.172602	-8.59558	8.28445e-18	3.89369e-16
PA14_26420	1096.06	-2.19022	0.166987	-9.68641	3.44418e-22	2.4184e-20
PA14_27330	1416.92	-2.0565	0.307979	-4.90985	9.11481e-07	1.4797e-05
PA14_27370	9088.26	2.30273	0.214863	8.08705	6.11254e-16	2.45682e-14
PA14_27990	1587.14	1.53326	0.328963	3.02235	0.00250822	0.0208529
PA14_28080	108.808	2.7592	0.436666	5.13335	2.84623e-07	4.96642e-06
PA14_28090	419.497	2.641	0.333039	6.28645	3.24817e-10	8.19496e-09
PA14_28130	1107.32	2.29547	0.282646	6.16135	7.21252e-10	1.7157e-08
PA14_28895	690.099	-1.59049	0.138848	-7.31536	2.56699e-13	8.31135e-12
PA14_29400	743.304	-1.56678	0.134556	-7.36454	1.77757e-13	5.91981e-12
PA14_30560	183.347	-2.38223	0.18605	-9.72766	2.29828e-22	1.69549e-20
PA14_30570	1025.46	-1.97347	0.127188	-10.9943	4.07184e-28	4.23762e-26
PA14_31530	526.191	-1.80461	0.220426	-5.64945	1.60965e-08	3.30318e-07
PA14_31540	620.879	-1.71691	0.188128	-6.11066	9.92199e-10	2.34111e-08
PA14_31960	139.038	1.73567	0.187811	6.17635	6.56002e-10	1.57333e-08
PA14_32130	44.943	2.42746	0.609339	3.09836	0.00194594	0.0166779
PA14_32140	100.297	3.36495	0.650583	4.34438	1.3967e-05	0.000182102
PA14_32150	62.4601	2.41647	0.573034	3.29483	0.000984807	0.00903851
PA14_32160	198.03	2.63459	0.603208	3.52112	0.00042973	0.00422338
PA14_32230	42.575	2.24685	0.432268	3.94514	7.97544e-05	0.000931481
PA14_32240	69.7245	1.96786	0.371523	3.7928	0.000148958	0.00163455
PA14_32985	223.806	-1.93866	0.211178	-6.5131	7.36137e-11	1.96798e-09
PA14_33000	1918.47	-1.88676	0.196054	-6.75058	1.47258e-11	4.16612e-10
PA14_33010	470.487	-2.20205	0.184294	-8.86396	7.72188e-19	3.81383e-17
PA14_33030	822.521	-1.53978	0.12684	-7.61093	2.72132e-14	9.79005e-13
PA14_33990	293.217	-2.13926	0.219655	-7.16343	7.86833e-13	2.45223e-11
PA14_34000	88.2253	-2.14988	0.231935	-6.83432	8.2396e-12	2.38907e-10
PA14_34010	161.903	-2.50292	0.253104	-7.66993	1.72086e-14	6.30765e-13
PA14_34020	54.8877	-2.22111	0.274818	-6.0562	1.39371e-09	3.20214e-08
PA14_34030	107.811	-1.58502	0.232542	-4.38166	1.17778e-05	0.000155649
PA14_34050	377.908	-2.04425	0.16149	-9.1081	8.38403e-20	4.56655e-18
PA14_34110	66.451	-1.98064	0.302001	-4.72343	2.31895e-06	3.50125e-05
PA14_34130	351.62	-1.74722	0.243099	-4.87085	1.11118e-06	1.77912e-05
PA14_34140	151.037	-2.09359	0.28218	-5.45442	4.91324e-08	9.54478e-07
PA14_34640	640.674	1.52298	0.226709	4.22187	2.42287e-05	0.000306968
PA14_34810	1741.84	-1.84916	0.202195	-6.34871	2.17128e-10	5.57455e-09
PA14_34820	311.223	-2.25805	0.238099	-7.1394	9.3736e-13	2.89044e-11
PA14_34830	299.78	-2.4355	0.172704	-10.8074	3.17419e-27	3.24547e-25
PA14_34840	4546.06	-2.05221	0.285823	-5.26278	1.41897e-07	2.5843e-06
PA14_34870	1632.41	-1.61414	0.260318	-4.07162	4.66876e-05	0.000563344
PA14_35130	141.677	2.15762	0.236793	6.70004	2.0836e-11	5.78248e-10
PA14_35160	527.319	1.5652	0.24029	4.1019	4.0978e-05	0.000497541
PA14_35230	179.987	-2.57403	0.210825	-9.49628	2.17519e-21	1.36312e-19
PA14_35240	716.222	-5.47203	0.228624	-21.4341	6.43064e-102	4.68472e-99
PA14_35490	2818.76	-1.5729	0.108386	-9.1967	3.69101e-20	2.02936e-18
PA14_35770	346.218	-1.91255	0.279223	-4.82504	1.39976e-06	2.18124e-05
PA14_35780	193.124	-1.97895	0.29214	-4.83273	1.34673e-06	2.12129e-05
PA14_36310	1871.02	-1.66016	0.184112	-5.95429	2.61198e-09	5.85485e-08
PA14_36330	294.456	-1.99803	0.233035	-6.18213	6.3241e-10	1.52301e-08
PA14_37360	149.771	2.16469	0.195223	8.1084	5.12892e-16	2.07579e-14
PA14_37370	152.715	2.57085	0.288938	6.86473	6.66181e-12	1.95101e-10
PA14_37380	316.148	3.01985	0.245153	9.94222	2.72678e-23	2.11889e-21
PA14_37590	378.811	3.2254	0.29443	9.02177	1.85079e-19	9.46173e-18
PA14_37610	384.091	1.77449	0.261187	4.60397	4.14522e-06	5.96502e-05
PA14_37670	53.1036	-2.04424	0.222717	-6.62783	3.40665e-11	9.32111e-10
PA14_37980	3219.52	1.57732	0.346373	3.05766	0.00223076	0.0188418
PA14_38190	215.753	1.64986	0.351101	3.26546	0.00109286	0.00987474
PA14_38270	778.77	2.33172	0.199523	8.81619	1.1842e-18	5.7996e-17
PA14_38300	407.499	2.49833	0.332023	5.91607	3.29721e-09	7.27885e-08
PA14_38310	286.43	3.57494	0.223797	13.3403	1.34957e-40	2.31331e-38
PA14_38530	1817.24	-1.85076	0.21058	-6.14443	8.02503e-10	1.90121e-08
PA14_38550	1101.81	-1.63776	0.201582	-5.35345	8.62906e-08	1.62751e-06
PA14_38560	213.41	-1.68301	0.231687	-4.83821	1.31014e-06	2.06924e-05
PA14_38590	193.351	-2.18022	0.213018	-7.57285	3.65124e-14	1.30549e-12
PA14_38610	322.871	-2.02615	0.236699	-6.17133	6.77184e-10	1.61747e-08
PA14_38630	1486.71	-2.18734	0.276322	-5.92597	3.1046e-09	6.90596e-08
PA14_38640	531.172	-2.95498	0.304239	-7.90279	2.72718e-15	1.0596e-13
PA14_38660	686.003	-2.54521	0.206487	-9.57783	9.91049e-22	6.41759e-20
PA14_39350	1848.7	2.38713	0.281732	6.48784	8.70747e-11	2.31722e-09
PA14_39420	307.567	-1.63327	0.242752	-4.44676	8.71747e-06	0.000118428
PA14_39620	128.615	-2.40593	0.225946	-8.13388	4.15747e-16	1.69439e-14
PA14_39630	74.9253	-3.10014	0.261579	-9.67271	3.93812e-22	2.7323e-20
PA14_39640	605.641	-3.71823	0.225803	-13.956	2.89196e-44	6.24234e-42
PA14_39650	949.496	-3.59626	0.315212	-9.64565	5.12869e-22	3.47558e-20
PA14_39660	285.738	-2.87582	0.133553	-17.2234	1.77383e-66	7.38422e-64
PA14_39670	7.19107	-2.0896	0.40589	-3.77483	0.000160114	0.00174094
PA14_39860	673.763	-2.20584	0.290374	-5.67253	1.40705e-08	2.89762e-07
PA14_39870	690.719	-3.11793	0.272439	-9.41691	4.64549e-21	2.76264e-19
PA14_39880	1565.71	-3.1353	0.266695	-9.70263	2.93821e-22	2.08828e-20
PA14_39890	1665.76	-3.08956	0.26362	-9.63499	5.69001e-22	3.81165e-20
PA14_39910	2625.3	-3.41558	0.287237	-10.0008	1.51153e-23	1.20674e-21
PA14_39925	709.993	-3.15612	0.255549	-10.1993	1.99764e-24	1.66318e-22
PA14_39945	3411.47	-3.74518	0.313702	-10.226	1.5166e-24	1.29981e-22
PA14_39960	1078.19	-3.96718	0.278307	-12.2769	1.2049e-34	1.59595e-32
PA14_39970	412.347	-4.52346	0.246249	-16.0747	3.83947e-58	1.24314e-55
PA14_40170	355.517	1.50458	0.227214	4.14855	3.34582e-05	0.00041225
PA14_40290	1879.97	-1.53227	0.232854	-4.1675	3.0796e-05	0.000384323
PA14_42950	122.07	-1.60395	0.247923	-4.20132	2.65361e-05	0.00033388
PA14_42960	7.75202	-1.82009	0.399532	-3.19465	0.00140003	0.0123814
PA14_42970	149.716	-1.60899	0.27408	-3.8354	0.000125359	0.00140498
PA14_43430	760.157	1.97759	0.228057	6.18907	6.05218e-10	1.46357e-08
PA14_44180	1146.32	2.25237	0.251014	6.74688	1.51056e-11	4.25291e-10
PA14_44820	1639.01	-1.89854	0.19919	-6.67157	2.53087e-11	6.99047e-10
PA14_44830	1668.18	-1.55698	0.178361	-5.54178	2.99414e-08	5.91521e-07
PA14_44840	420.089	-1.95861	0.217648	-6.40036	1.55012e-10	4.03309e-09
PA14_44990	280.147	-2.85318	0.17683	-12.8899	5.12812e-38	7.66326e-36
PA14_45000	1115.7	-3.27893	0.188955	-14.3284	1.45349e-46	3.25804e-44
PA14_45020	295.413	-3.52646	0.255088	-11.6094	3.69257e-31	4.39189e-29
PA14_45030	162.175	-2.3798	0.219086	-8.25222	1.55481e-16	6.56627e-15
PA14_45050	141.404	-1.68925	0.179482	-6.22085	4.94458e-10	1.20573e-08
PA14_45980	297.783	2.7168	0.251079	8.56257	1.1038e-17	5.10553e-16
PA14_46630	488.387	1.69486	0.229353	4.95243	7.32912e-07	1.21003e-05
PA14_47060	221.755	1.50843	0.149341	6.25515	3.97131e-10	9.84886e-09
PA14_47420	85.9418	1.58623	0.228378	4.46836	7.88206e-06	0.000108341
PA14_47430	333.91	2.03466	0.160348	9.10465	8.65435e-20	4.67014e-18
PA14_47840	81.6572	2.28362	0.304472	5.62672	1.83665e-08	3.74266e-07
PA14_47850	101.497	3.00785	0.292307	8.28041	1.22747e-16	5.26008e-15
PA14_47860	117.256	2.16399	0.278903	5.70702	1.1497e-08	2.40159e-07
PA14_48020	250.875	1.57724	0.228818	4.4	1.0825e-05	0.000144367
PA14_48060	1707.19	-3.65642	0.292092	-10.6391	1.96111e-26	1.90489e-24
PA14_48090	176.79	-2.14656	0.131856	-11.9175	9.59178e-33	1.24224e-30
PA14_48100	204.243	-2.30133	0.171604	-10.0816	6.66345e-24	5.39369e-22
PA14_48115	199.322	-2.25098	0.236388	-7.14148	9.23292e-13	2.86221e-11
PA14_48140	417.946	-2.0395	0.157373	-9.31373	1.23425e-20	6.98368e-19
PA14_48200	319.077	2.275	0.328336	5.29639	1.18112e-07	2.15787e-06
PA14_48540	62.9156	-1.53171	0.194112	-4.94493	7.61716e-07	1.25403e-05
PA14_48590	104.41	-2.44966	0.17479	-10.7277	7.54434e-27	7.45228e-25
PA14_48600	145.601	-1.99612	0.200871	-7.09821	1.26384e-12	3.87666e-11
PA14_48610	101.058	-2.28286	0.22283	-7.69048	1.46587e-14	5.40701e-13
PA14_48620	87.9104	-1.5406	0.273732	-3.56238	0.000367509	0.00369284
PA14_48630	83.3332	-1.58307	0.221238	-4.57779	4.69909e-06	6.66333e-05
PA14_49130	289.078	-2.07155	0.197159	-7.61702	2.59602e-14	9.39726e-13
PA14_49230	44.0429	-1.63155	0.258818	-4.1302	3.62451e-05	0.000443774
PA14_49250	953.956	-1.54664	0.201956	-4.8415	1.28865e-06	2.04082e-05
PA14_49300	506.737	-1.5649	0.177212	-5.60236	2.11456e-08	4.27905e-07
PA14_49690	905.312	2.46046	0.201512	9.33549	1.00529e-20	5.74393e-19
PA14_50160	1370.77	2.36393	0.308009	5.91993	3.22086e-09	7.13733e-08
PA14_50540	213.891	-1.64804	0.125914	-8.51246	1.70277e-17	7.75294e-16
PA14_50550	208.487	-1.65153	0.145343	-7.40882	1.2743e-13	4.31781e-12
PA14_50560	186.704	-1.90172	0.136157	-9.73807	2.07459e-22	1.55009e-20
PA14_50940	1543.89	1.50356	0.279381	3.41206	0.00064473	0.00612966
PA14_51610	309.835	2.50267	0.381686	5.21575	1.83076e-07	3.2729e-06
PA14_52330	741.583	1.57136	0.237686	4.26144	2.03111e-05	0.00025959
PA14_52340	1506	2.73344	0.318364	6.96227	3.34842e-12	1.00075e-10
PA14_54180	1596.54	-4.20518	0.140922	-25.7578	2.63685e-146	3.07352e-143
PA14_54210	25956.3	1.53539	0.203821	4.72945	2.25127e-06	3.4079e-05
PA14_54220	969.604	1.62039	0.182003	5.75314	8.76026e-09	1.86331e-07
PA14_54640	355.268	-2.12578	0.178137	-8.74522	2.22584e-18	1.07208e-16
PA14_54660	329.804	-2.29798	0.23046	-7.53624	4.83707e-14	1.71893e-12
PA14_54700	459.474	2.72638	0.598566	3.79238	0.000149207	0.00163455
PA14_54790	331.271	1.67682	0.216109	5.08878	3.60383e-07	6.14127e-06
PA14_55560	711.957	1.55881	0.252541	3.96967	7.19729e-05	0.00084739
PA14_55810	497.056	-1.54144	0.159317	-6.10298	1.0411e-09	2.42701e-08
PA14_55820	340.035	-1.66043	0.139444	-7.78711	6.85599e-15	2.59459e-13
PA14_55850	143.98	-1.84163	0.238078	-5.3763	7.60334e-08	1.43871e-06
PA14_55860	151.328	-1.76402	0.19192	-6.22767	4.73411e-10	1.16092e-08
PA14_55880	120.647	-2.3129	0.210132	-8.30852	9.69046e-17	4.18341e-15
PA14_55890	182.224	-2.41933	0.199751	-9.27195	1.82769e-20	1.02421e-18
PA14_55900	242.872	-2.10691	0.162329	-9.45244	3.31021e-21	2.00958e-19
PA14_55920	361.458	-2.06618	0.151626	-9.84374	7.29505e-23	5.59415e-21
PA14_58375	3808.85	2.74467	0.124256	17.4669	2.56129e-68	1.14825e-65
PA14_58390	13964.3	1.58842	0.182836	5.57407	2.48858e-08	5.01849e-07
PA14_58410	2270.01	1.74717	0.175031	6.73864	1.59878e-11	4.47967e-10
PA14_58500	870.836	2.06884	0.170972	8.71922	2.80114e-18	1.33812e-16
PA14_59845	879.313	1.81493	0.428774	3.02544	0.00248273	0.0206822
PA14_60420	9214.9	1.71279	0.24888	4.65114	3.30101e-06	4.88282e-05
PA14_60560	1655.15	1.58771	0.257778	3.89801	9.69852e-05	0.00111047
PA14_60830	350.38	1.57732	0.25149	4.03721	5.40917e-05	0.000648655
PA14_60850	274.466	2.25262	0.291023	5.82586	5.68189e-09	1.22645e-07
PA14_60960	2522.35	-1.64237	0.238736	-4.5322	5.83728e-06	8.17781e-05
PA14_61040	4285.8	-1.99218	0.46938	-3.21945	0.00128435	0.0114628
PA14_61210	1060.91	1.65435	0.22705	4.8024	1.56774e-06	2.43e-05
PA14_61370	874.675	1.79274	0.14522	8.38681	4.99531e-17	2.2055e-15
PA14_62380	1960.43	1.73092	0.264442	4.44255	8.89007e-06	0.000120491
PA14_62690	831.439	-1.52469	0.257044	-3.76458	0.000166829	0.00180386
PA14_62940	7735.31	1.6478	0.184964	5.83734	5.30417e-09	1.15346e-07
PA14_62960	13491.6	1.60321	0.170967	6.03831	1.55734e-09	3.55929e-08
PA14_62990	13155	1.90096	0.18103	7.34645	2.0354e-13	6.73995e-12
PA14_63220	116.853	2.14172	0.208341	7.51704	5.6032e-14	1.95542e-12
PA14_63230	455.507	2.18817	0.1208	13.3233	1.69465e-40	2.82184e-38
PA14_63640	487.937	2.63454	0.276911	7.46617	8.25633e-14	2.84721e-12
PA14_63910	420.967	-4.31721	0.12187	-30.6641	1.71521e-206	4.99812e-203
PA14_63920	926.815	-5.25844	0.14834	-31.5565	1.46211e-218	8.52117e-215
PA14_63940	1545.28	-4.38372	0.27471	-13.9324	4.02581e-44	8.37943e-42
PA14_63960	3655.55	-4.71745	0.22428	-18.5196	1.43436e-76	7.59949e-74
PA14_63970	872.366	-3.49378	0.155511	-18.77	1.32843e-78	7.74208e-76
PA14_64410	1537.05	1.84818	0.15609	8.16128	3.31493e-16	1.36052e-14
PA14_64500	700.396	1.89212	0.266042	4.98749	6.11698e-07	1.01566e-05
PA14_64530	576.83	-2.73195	0.223793	-9.71801	2.52672e-22	1.81799e-20
PA14_64670	500.917	1.65657	0.234898	4.69385	2.6811e-06	4.02717e-05
PA14_65150	9456.64	1.6621	0.132644	8.20018	2.40031e-16	9.99214e-15
PA14_65160	10383.9	1.57594	0.141197	7.08833	1.3574e-12	4.14184e-11
PA14_66040	725.705	2.27099	0.205635	8.2698	1.34183e-16	5.70816e-15
PA14_66050	800.669	2.08426	0.177148	8.52702	1.50161e-17	6.89087e-16
PA14_67260	195.49	-1.71533	0.168787	-6.77901	1.21003e-11	3.45689e-10
PA14_67280	97.082	-1.53922	0.235182	-4.15739	3.21906e-05	0.000400014
PA14_68260	416.451	-1.65233	0.110197	-9.76616	1.57308e-22	1.19064e-20
PA14_70340	57.8376	2.21113	0.365762	4.50863	6.52483e-06	9.0973e-05
PA14_70650	41.9404	-2.94418	0.316394	-7.53367	4.93342e-14	1.74254e-12
PA14_70670	106.677	-3.58893	0.259873	-11.6251	3.07184e-31	3.72972e-29
PA14_70680	82.0352	-3.47454	0.35566	-8.21485	2.12432e-16	8.90687e-15
PA14_70690	225.295	-2.34689	0.196823	-9.02638	1.77446e-19	9.15183e-18
PA14_70810	2847.1	2.62778	0.245628	8.43381	3.34598e-17	1.48858e-15
PA14_70830	2055.47	2.50096	0.224956	8.61985	6.70445e-18	3.17671e-16
PA14_70850	1382.42	2.14154	0.198952	7.90974	2.57935e-15	1.00889e-13
PA14_70860	1550.85	1.90727	0.182626	7.31916	2.49521e-13	8.12408e-12
PA14_71110	112.36	2.47044	0.487127	3.98852	6.64876e-05	0.000790796
PA14_71490	19.9951	1.83637	0.444008	2.91791	0.00352385	0.0283269
PA14_71720	2256.21	-1.53455	0.124091	-7.74918	9.24846e-15	3.45513e-13
PA14_72060	426.18	1.94495	0.166463	8.19357	2.53595e-16	1.04819e-14
PA14_72200	209.542	1.93862	0.260212	5.3193	1.04169e-07	1.93342e-06
PA14_72360	1501.26	-1.52523	0.312508	-3.08827	0.00201323	0.0171788
PA14_72980	1057.48	-2.85272	0.138467	-16.4556	7.63983e-61	2.61911e-58
PA14_72990	892.383	-2.99435	0.165033	-14.6838	8.18353e-49	1.98723e-46
PA14_73000	1549.59	-4.27462	0.24216	-15.3194	5.67773e-53	1.57571e-50
PA14_73010	3191.72	-4.3965	0.23178	-16.5345	2.07003e-61	7.54008e-59
PA14_73020	940.38	-4.40528	0.259284	-14.8149	1.17329e-49	2.97302e-47
PA14_73030	538.198	-2.15462	0.222201	-7.17226	7.37682e-13	2.3114e-11
PA14_73040	1368.91	-3.88451	0.160917	-20.5859	3.66811e-94	2.3753e-91
PA14_73050	835.368	-4.62421	0.148137	-27.3313	1.80061e-164	2.6235e-161
PA14_73060	506.145	-4.93546	0.171141	-25.4662	4.67116e-143	4.53726e-140
PA14_73070	889.381	-4.67501	0.141327	-29.0029	6.05483e-185	1.17625e-181
PA14_73090	338.983	-2.77032	0.138918	-15.8049	2.87623e-56	8.82245e-54
PA14_73100	53.8245	-1.52638	0.201294	-4.75432	1.99115e-06	3.02199e-05
PA14_73300	10799.8	2.06356	0.28167	5.34239	9.17277e-08	1.71893e-06
